# Supplementary material for: N′-(3-Bromo-5-chloro-2-hy­droxy­benzyl­idene)-2H-1,3-benzodioxole-5-carbo­hydrazide
Source: Acta Crystallogr Sect E Struct Rep Online. 2012 Apr 6;68(Pt 5):o1336–7. doi: 10.1107/S160053681201433X (PMC3344473; doi:10.1107/S160053681201433X)
Supplement: Supplementary file 2 [file e-68-o1336-Isup2.hkl]

# 
# h,k,l, Fc-squared, Fo-squared, sigma(Fo-squared) and status flag 
# 
data_I
_shelx_title ' p-1 in  P-1' 
_shelx_refln_list_code          4 
_shelx_F_calc_maximum      291.56 
_exptl_crystal_F_000       792.00 
_reflns_d_resolution_high  0.8255 
 
loop_ 
 _symmetry_equiv_pos_as_xyz 
 'x, y, z' 
 '-x, -y, -z' 
 
_cell_length_a     9.7690 
_cell_length_b    13.0410 
_cell_length_c    13.2510 
_cell_angle_alpha  75.558 
_cell_angle_beta   78.745 
_cell_angle_gamma  76.527 
 
_shelx_F_squared_multiplier     1.000 
 
loop_ 
 _refln_index_h 
 _refln_index_k 
 _refln_index_l 
 _refln_F_squared_calc 
 _refln_F_squared_meas 
 _refln_F_squared_sigma 
 _refln_observed_status 
   5   0   0     3131.70     3194.05     71.73 o 
   6   0   0     1860.14     1971.65     54.29 o 
   7   0   0        6.29       15.04      7.65 o 
   8   0   0        8.02       -3.56     12.89 o 
   9   0   0      660.05      680.76     33.05 o 
  10   0   0       26.29       14.88     16.79 o 
  11   0   0        2.31      -17.91     18.08 o 
 -11   1   0       33.29       38.50     20.68 o 
 -10   1   0      391.33      426.99     30.72 o 
  -9   1   0        6.78      -14.97     14.80 o 
  -8   1   0      417.44      411.84     24.31 o 
  -7   1   0     1098.50     1136.92     25.39 o 
  -6   1   0     1031.79     1157.14     26.82 o 
  -5   1   0     5940.07     5962.30     88.99 o 
  -4   1   0     2075.39     2553.85     40.58 o 
   3   1   0       34.02       42.83      6.66 o 
   4   1   0     4000.93     4770.91    102.87 o 
   5   1   0     1471.66     1700.60     31.74 o 
   6   1   0      203.72      224.96     16.44 o 
   7   1   0       25.79       21.89     11.16 o 
   8   1   0      705.33      695.25     21.26 o 
   9   1   0       68.22       86.91     11.61 o 
  10   1   0       55.04       57.10     17.48 o 
  11   1   0       22.36       35.56     18.17 o 
 -10   2   0       86.46       58.58     19.03 o 
  -9   2   0       24.06        6.06     14.97 o 
  -8   2   0      333.14      349.12     23.62 o 
  -7   2   0        1.07      -13.84      9.95 o 
  -6   2   0       73.01       72.96      7.06 o 
  -5   2   0       88.77      128.39     14.02 o 
  -4   2   0      756.18      628.15     19.21 o 
  -3   2   0      675.31      708.94     13.38 o 
  -2   2   0     6230.54     7265.60    103.04 o 
   3   2   0     5838.13     6887.67    143.19 o 
   4   2   0     2057.75     1759.86     46.20 o 
   5   2   0       66.38       52.95     10.38 o 
   6   2   0      151.30      164.22     15.66 o 
   7   2   0       86.48       81.16     14.19 o 
   8   2   0      118.63      116.20     17.04 o 
   9   2   0      188.63      162.83     20.42 o 
  10   2   0        1.93        8.78     10.09 o 
  11   2   0       42.44       64.29     16.87 o 
 -10   3   0       15.32       -0.43     17.65 o 
  -9   3   0      240.80      319.01     26.48 o 
  -8   3   0      413.39      458.48     26.65 o 
  -7   3   0      402.12      448.88     24.23 o 
  -6   3   0      104.83      104.43     12.81 o 
  -5   3   0      681.27      722.99     15.64 o 
  -4   3   0     9954.57    10305.65    146.60 o 
  -3   3   0        9.94        5.33      2.31 o 
  -2   3   0     1084.41      878.07     14.72 o 
   4   3   0      626.97      764.68     27.95 o 
   5   3   0     4953.83     5026.84    113.17 o 
   6   3   0        1.24        0.43     10.12 o 
   7   3   0      215.25      195.83     13.52 o 
   8   3   0      125.79       88.94     17.39 o 
   9   3   0       34.40       35.39     16.61 o 
  10   3   0      114.94      115.94     21.63 o 
  11   3   0       43.68       57.34     12.48 o 
 -10   4   0        6.86       40.84     20.42 o 
  -9   4   0       47.84       32.36     17.65 o 
  -8   4   0       68.77       65.32     16.35 o 
  -7   4   0       18.04       17.91     12.72 o 
  -6   4   0      113.08       97.34     13.41 o 
  -5   4   0     2835.62     2870.63     69.48 o 
  -4   4   0     2830.27     3202.26    108.41 o 
  -3   4   0      110.49       84.99      4.22 o 
  -2   4   0     2727.55     2519.93     38.17 o 
  -1   4   0     4998.29     4601.41     67.28 o 
   0   4   0    20974.43    23052.03    381.04 o 
   3   4   0     3120.41     2678.67     44.16 o 
   4   4   0     4640.03     4484.61    102.10 o 
   5   4   0      384.88      438.23     23.97 o 
   6   4   0      426.82      397.66     25.00 o 
   7   4   0      175.71      220.20     20.59 o 
   8   4   0      186.35      180.23     20.85 o 
   9   4   0      205.32      244.25     25.61 o 
  10   4   0       67.90       46.72     20.85 o 
  11   4   0        0.40       10.04     20.59 o 
 -10   5   0      148.14      156.35     26.30 o 
  -9   5   0       16.50        9.78     17.30 o 
  -8   5   0       27.06       40.58     17.22 o 
  -7   5   0     1094.89     1119.34     39.80 o 
  -6   5   0     1392.78     1277.93     40.75 o 
  -5   5   0       36.01       35.91     10.47 o 
  -4   5   0      117.64      104.86     11.33 o 
  -3   5   0      902.85      739.85     24.66 o 
  -2   5   0     2099.54     2349.94     49.58 o 
  -1   5   0     5083.78     5287.72     77.92 o 
   0   5   0     1445.45     1336.41     24.49 o 
   1   5   0      117.64      145.54      7.95 o 
   2   5   0     1274.30     1100.33     25.87 o 
   3   5   0     2296.36     2173.86     38.02 o 
   4   5   0       89.69       80.98      7.48 o 
   5   5   0      765.69      744.87     31.84 o 
   6   5   0     1076.23     1065.78     39.63 o 
   7   5   0      796.47      813.39     37.81 o 
   8   5   0     1383.61     1451.23     59.70 o 
   9   5   0      108.51       68.79     21.20 o 
  10   5   0      170.30      213.36     28.21 o 
  11   5   0       14.56       19.73     23.27 o 
  -9   6   0       28.09       36.60     20.85 o 
  -8   6   0      423.21      512.90     32.01 o 
  -7   6   0       62.13       56.84     16.44 o 
  -6   6   0      282.79      300.40     22.93 o 
  -5   6   0      215.40      188.36     16.27 o 
  -4   6   0     2019.59     1934.11     51.22 o 
  -3   6   0       83.79       77.09     10.47 o 
  -2   6   0     3063.20     3003.19     46.49 o 
   0   6   0     6703.74     7246.11    165.95 o 
   1   6   0     1394.75     1070.54     35.39 o 
   2   6   0      573.25      483.73     14.77 o 
   3   6   0     2386.50     2367.71     41.94 o 
   4   6   0      682.08      844.02     21.41 o 
   5   6   0      824.42      925.61     36.69 o 
   6   6   0      439.16      477.00     29.16 o 
   7   6   0      374.20      396.70     29.50 o 
   8   6   0        5.18       15.31     17.56 o 
   9   6   0        0.36      -19.03     18.95 o 
  10   6   0      112.74      130.04     25.26 o 
  11   6   0       12.44       18.86     23.97 o 
  -9   7   0      277.18      263.55     29.50 o 
  -8   7   0       32.10       46.89     18.60 o 
  -7   7   0        0.06      -22.97     15.31 o 
  -6   7   0       54.38       44.73     15.66 o 
  -5   7   0      260.46      275.83     22.50 o 
  -4   7   0     4361.74     4280.94     99.76 o 
  -2   7   0        1.18        5.45      8.57 o 
  -1   7   0       69.95       63.10      6.21 o 
   1   7   0     1863.00     2038.55     37.12 o 
   2   7   0      249.67      291.58     12.69 o 
   3   7   0      592.34      578.36     17.86 o 
   4   7   0     2593.59     2660.09     48.06 o 
   5   7   0      526.82      429.67     26.82 o 
   6   7   0     1251.59     1280.01     46.29 o 
   7   7   0      103.19       58.83     18.43 o 
   8   7   0       57.17       60.65     20.33 o 
   9   7   0       51.78       58.83     21.54 o 
  10   7   0       75.17      100.54     24.83 o 
  11   7   0        4.29       12.11     25.35 o 
  -8   8   0       64.90       90.07     22.76 o 
  -7   8   0        3.08       15.83     16.70 o 
  -6   8   0       13.47        9.69     14.28 o 
  -5   8   0     1197.24     1205.43     41.62 o 
  -4   8   0      493.99      508.92     26.04 o 
  -3   8   0      639.56      636.20     28.21 o 
  -2   8   0       14.27       45.77     12.81 o 
  -1   8   0     1848.20     1839.63     52.78 o 
   0   8   0      326.41      335.50     21.54 o 
   1   8   0       87.39       84.21      8.67 o 
   2   8   0     1301.44     1323.83     28.84 o 
   3   8   0      287.02      297.71     14.22 o 
   4   8   0     1562.44     1440.28     31.86 o 
   5   8   0      175.81      176.49     12.50 o 
   6   8   0        3.27       16.87     14.45 o 
   7   8   0      337.94      317.88     27.69 o 
   8   8   0      122.99      109.36     23.45 o 
   9   8   0        4.29       34.44     20.94 o 
  10   8   0       48.99       21.37     23.79 o 
  -7   9   0       16.25        5.62     18.86 o 
  -6   9   0      354.39      349.20     27.43 o 
  -5   9   0       56.12       58.06     16.61 o 
  -4   9   0        2.92        4.33     13.15 o 
  -3   9   0     1704.79     1680.60     51.91 o 
  -2   9   0      615.81      576.32     28.73 o 
  -1   9   0     1364.95     1487.23     47.41 o 
   0   9   0      379.21      383.39     14.71 o 
   1   9   0        3.76       -0.46      6.63 o 
   2   9   0      836.16      815.14     47.89 o 
   3   9   0      729.14      692.79     21.87 o 
   4   9   0       87.19      108.33     11.22 o 
   5   9   0       20.75       10.29      8.90 o 
   6   9   0      962.30      960.53     28.65 o 
   7   9   0      197.60      157.47     23.71 o 
   8   9   0      359.73      399.90     33.22 o 
   9   9   0       77.25       76.34     16.64 o 
  10   9   0        0.04       19.64     21.89 o 
  -7  10   0        0.13       -6.92     18.69 o 
  -6  10   0       26.68       11.07     18.34 o 
  -5  10   0       50.74       21.54     16.96 o 
  -4  10   0      347.08      335.79     26.56 o 
  -3  10   0      196.03      184.72     20.68 o 
  -2  10   0       73.07       91.80     18.43 o 
  -1  10   0       42.97       54.08     15.05 o 
   0  10   0      362.21      407.61     25.26 o 
   1  10   0      126.71      108.76     18.86 o 
   2  10   0      750.88      713.92     33.92 o 
   3  10   0      106.42      109.75     12.29 o 
   4  10   0       22.11       34.57     10.54 o 
   5  10   0       11.50        0.16      9.63 o 
   6  10   0       40.62       70.57     15.36 o 
   7  10   0       74.29      116.46     23.01 o 
   8  10   0       63.41       45.08     21.11 o 
   9  10   0        7.54       23.45     14.69 o 
  10  10   0       40.60       43.09     24.49 o 
  -6  11   0       10.79       -3.03     20.16 o 
  -5  11   0      262.48      276.78     27.25 o 
  -4  11   0       15.16        6.32     18.69 o 
  -3  11   0       24.66       46.64     18.08 o 
  -2  11   0       26.23       20.68     16.18 o 
  -1  11   0      393.99      384.42     28.38 o 
   0  11   0      727.32      738.73     35.47 o 
   1  11   0       28.33       51.31     15.57 o 
   2  11   0      160.76      155.58     12.84 o 
   3  11   0       12.58       12.91      9.91 o 
   4  11   0       77.93       87.91     19.90 o 
   5  11   0       41.72       57.40     13.05 o 
   6  11   0        1.21      -18.99     16.18 o 
   7  11   0       38.72       69.40     14.37 o 
   8  11   0        8.60       -8.74     20.16 o 
   9  11   0        6.86       22.32     18.00 o 
  -5  12   0      395.58      319.09     32.62 o 
  -4  12   0      136.35      135.41     25.61 o 
  -3  12   0      266.66      262.25     26.74 o 
  -2  12   0      275.05      222.79     24.40 o 
  -1  12   0      408.23      356.64     27.43 o 
   0  12   0       43.69       33.83     16.44 o 
   1  12   0        0.04        0.78     15.31 o 
   2  12   0      137.30      153.92     21.37 o 
   3  12   0       65.48       51.48     14.41 o 
   4  12   0      991.41      995.42     29.91 o 
   5  12   0      454.47      449.56     23.02 o 
   6  12   0       30.70       18.54     19.90 o 
   7  12   0        0.15       19.20     14.88 o 
   8  12   0        0.77       -5.80     22.84 o 
  -4  13   0       19.80       23.01     23.71 o 
  -3  13   0       34.64       33.57     21.63 o 
  -2  13   0      160.82      182.04     23.97 o 
  -1  13   0      236.23      277.04     27.25 o 
   0  13   0       84.85       60.22     20.51 o 
   1  13   0        5.95       25.61     19.03 o 
   2  13   0      296.79      256.62     25.96 o 
   3  13   0      563.55      608.86     39.45 o 
   4  13   0       57.23       48.58     13.70 o 
   5  13   0      152.95      152.07     16.93 o 
   6  13   0       23.77       11.24     15.62 o 
   7  13   0        0.58       25.77     15.26 o 
  -2  14   0       26.19       -2.86     19.73 o 
  -1  14   0       11.19       -2.77     19.81 o 
   0  14   0       81.34       64.63     21.02 o 
   1  14   0       11.48       15.92     20.85 o 
   2  14   0       54.09       77.87     23.62 o 
   3  14   0       25.32        0.17     21.80 o 
   4  14   0       17.12      -22.93     20.33 o 
   5  14   0      121.71      129.01     18.41 o 
   6  14   0        0.09       -6.78     14.55 o 
   0  15   0        0.99        6.66     21.89 o 
   1  15   0       19.98       15.05     22.32 o 
   2  15   0        9.67       41.18     22.32 o 
   3  15   0       16.88      -18.60     20.94 o 
   4  15   0        0.68       16.79     25.52 o 
  -2 -15   1        2.47       -3.72     20.94 o 
  -6 -14   1        1.76        9.03     12.71 o 
  -5 -14   1       10.78      -25.61     21.98 o 
  -4 -14   1       34.34       14.62     24.40 o 
  -3 -14   1        8.21        3.37     21.28 o 
  -2 -14   1        1.20      -19.55     20.68 o 
  -1 -14   1       70.50      100.19     25.00 o 
   0 -14   1       20.24       28.29     19.64 o 
   1 -14   1        0.02      -21.20     18.34 o 
   2 -14   1        2.47       25.61     21.63 o 
  -7 -13   1       71.58       80.71     15.10 o 
  -6 -13   1       76.62       62.12     13.93 o 
  -5 -13   1      106.76      101.86     14.03 o 
  -4 -13   1        2.41       23.62     22.67 o 
  -3 -13   1       48.08       25.61     20.33 o 
  -2 -13   1       50.86       54.42     21.37 o 
  -1 -13   1        0.11      -20.77     16.70 o 
   0 -13   1        8.12        4.50     16.79 o 
   1 -13   1      157.69      138.87     21.98 o 
   2 -13   1       52.79       59.01     20.25 o 
   3 -13   1       26.85       38.85     20.59 o 
  -8 -12   1       75.31       75.45     20.33 o 
  -7 -12   1        1.30       21.92     15.88 o 
  -6 -12   1       44.39       21.51     11.62 o 
  -5 -12   1      345.85      370.18     21.63 o 
  -4 -12   1      153.19      138.79     15.19 o 
  -3 -12   1       80.49      101.86     14.01 o 
  -2 -12   1      162.82      163.09     23.97 o 
  -1 -12   1       36.05       38.76     17.13 o 
   0 -12   1       43.33       22.24     16.70 o 
   1 -12   1      338.22      348.42     27.51 o 
   2 -12   1      288.91      217.34     23.88 o 
   3 -12   1      130.86      145.10     22.84 o 
   4 -12   1      172.09      125.28     25.70 o 
   5 -12   1       71.92       40.84     21.89 o 
  -9 -11   1       17.65       16.35     21.28 o 
  -8 -11   1       23.83       53.56     18.78 o 
  -7 -11   1       46.08       62.30     18.34 o 
  -6 -11   1       58.02       75.39     23.14 o 
  -5 -11   1      292.01      318.32     22.19 o 
  -4 -11   1      117.41      117.31     14.16 o 
  -3 -11   1        6.49       12.56     10.08 o 
  -2 -11   1       56.83       75.80     17.09 o 
  -1 -11   1     1169.69     1074.26     42.83 o 
   0 -11   1      101.25      102.96     17.74 o 
   1 -11   1       63.78       85.40     17.39 o 
   2 -11   1        9.43       -3.03     16.18 o 
   3 -11   1      187.80      154.96     23.10 o 
   4 -11   1      132.59      163.70     24.66 o 
   5 -11   1      139.64      167.94     24.75 o 
   6 -11   1       20.91       44.99     21.20 o 
  -9 -10   1        6.24      -19.99     19.99 o 
  -8 -10   1       67.13       30.97     20.42 o 
  -7 -10   1       13.33        6.79     17.87 o 
  -6 -10   1       12.15       23.87     12.17 o 
  -5 -10   1       34.72       60.48     12.11 o 
  -4 -10   1       45.55       38.14     11.06 o 
  -3 -10   1       54.78       61.50     10.67 o 
  -2 -10   1      898.13      828.68     23.85 o 
  -1 -10   1      148.22      152.36     11.60 o 
   0 -10   1      188.65      181.00     18.95 o 
   1 -10   1       37.34       52.35     15.31 o 
   2 -10   1        8.91       -7.44     14.62 o 
   3 -10   1      174.93      197.27     21.37 o 
   4 -10   1       16.34        5.62     17.13 o 
   5 -10   1        7.15       25.00     18.60 o 
   6 -10   1      151.91      150.03     23.19 o 
   7 -10   1      116.75       72.94     21.89 o 
 -10  -9   1       10.13        4.41     23.10 o 
  -9  -9   1        0.91      -18.60     19.38 o 
  -8  -9   1      265.63      323.94     28.81 o 
  -7  -9   1       49.43       67.55     19.29 o 
  -6  -9   1        2.56        3.24     10.31 o 
  -5  -9   1      154.80      147.90     17.82 o 
  -4  -9   1      140.34      130.74     12.54 o 
  -3  -9   1       61.74       91.71     10.48 o 
  -2  -9   1      336.05      386.89     16.58 o 
  -1  -9   1      127.50      114.89     10.12 o 
   0  -9   1       66.92       71.29     14.02 o 
   1  -9   1      268.84      290.45     22.06 o 
   2  -9   1     1634.64     1511.63     49.84 o 
   3  -9   1      203.11      180.14     19.47 o 
   4  -9   1       83.29       64.37     16.35 o 
   5  -9   1       49.16       50.27     17.56 o 
   6  -9   1      339.43      278.86     24.14 o 
   7  -9   1      358.66      373.69     29.76 o 
 -10  -8   1      164.69      183.34     31.67 o 
  -9  -8   1      321.76      381.91     35.39 o 
  -8  -8   1      154.11      206.01     27.25 o 
  -7  -8   1      384.78      367.88     25.09 o 
  -6  -8   1      144.83      144.41     20.07 o 
  -5  -8   1      447.41      394.55     18.23 o 
  -4  -8   1     1135.66     1103.34     27.53 o 
  -3  -8   1      101.31      140.57     18.78 o 
  -2  -8   1      562.24      601.99     18.95 o 
  -1  -8   1     1519.92     1791.21     35.02 o 
   0  -8   1       17.67       17.77      6.16 o 
   1  -8   1     3920.17     3971.71     95.61 o 
   2  -8   1        2.44      -15.23     10.38 o 
   3  -8   1      603.54      591.38     28.03 o 
   4  -8   1      155.74      130.39     16.35 o 
   5  -8   1        4.03       -1.21     13.58 o 
   6  -8   1      388.24      442.91     28.98 o 
   7  -8   1       13.06       17.74     15.83 o 
   8  -8   1       52.19       43.52     18.95 o 
 -10  -7   1       15.84       26.65     24.75 o 
  -9  -7   1      271.25      302.22     32.19 o 
  -8  -7   1       22.49       40.67     21.11 o 
  -7  -7   1      445.43      431.68     22.12 o 
  -6  -7   1     1033.51     1008.15     42.40 o 
  -5  -7   1      217.05      233.93     13.83 o 
  -4  -7   1     1627.66     1763.79     36.16 o 
  -3  -7   1      622.96      621.53     18.74 o 
  -2  -7   1      482.88      544.16     17.14 o 
  -1  -7   1     2576.49     2559.71     35.52 o 
   0  -7   1     1411.08     1222.10     25.13 o 
   1  -7   1        2.02        3.73      7.92 o 
   2  -7   1       14.86       26.99     10.47 o 
   3  -7   1     3546.10     3447.21     82.89 o 
   4  -7   1       29.42       29.68     11.77 o 
   5  -7   1      153.96      170.02     16.70 o 
   6  -7   1      118.32      128.31     18.00 o 
   7  -7   1      149.92      159.11     19.47 o 
   8  -7   1       28.86       34.78     18.95 o 
   9  -7   1      141.24      124.51     24.66 o 
 -11  -6   1       38.11       68.70     27.43 o 
 -10  -6   1      132.68      122.08     27.69 o 
  -9  -6   1      298.02      285.18     31.06 o 
  -8  -6   1        2.29       13.84     17.30 o 
  -7  -6   1       45.52       37.90     16.79 o 
  -6  -6   1      170.50      229.89     22.41 o 
  -5  -6   1       62.08       76.75     14.45 o 
  -4  -6   1        3.86       -8.07      5.38 o 
  -3  -6   1      173.42      196.21     10.63 o 
  -2  -6   1     3125.35     2769.55     47.44 o 
  -1  -6   1        7.36        0.70      3.48 o 
   0  -6   1      331.15      386.31     12.34 o 
   1  -6   1      333.50      331.60     10.55 o 
   2  -6   1      691.72      649.61     24.92 o 
   3  -6   1      503.59      460.21     20.68 o 
   4  -6   1      335.35      361.14     20.77 o 
   5  -6   1       24.56       27.08     12.03 o 
   6  -6   1      132.35      145.27     17.30 o 
   7  -6   1     1691.48     1719.54     53.73 o 
   8  -6   1        0.04       -8.65     15.40 o 
   9  -6   1        8.73       14.19     20.16 o 
 -11  -5   1       61.50       90.07     24.40 o 
 -10  -5   1       46.94       37.98     21.11 o 
  -9  -5   1      190.13      217.95     27.08 o 
  -8  -5   1        4.28        9.34     18.00 o 
  -7  -5   1      168.59      137.74     19.64 o 
  -6  -5   1       11.34       11.23     24.62 o 
  -5  -5   1     1383.14     1425.19     46.55 o 
  -4  -5   1      129.31      136.35      9.07 o 
  -1  -5   1      839.22      694.74     16.70 o 
   0  -5   1       47.80       65.82      8.87 o 
   1  -5   1      496.12      526.86     12.48 o 
   2  -5   1     2127.95     1969.59     49.32 o 
   3  -5   1       85.19       82.46      9.69 o 
   4  -5   1      345.06      351.45     19.12 o 
   5  -5   1       15.55       24.66     10.73 o 
   6  -5   1      560.70      564.47     25.44 o 
   7  -5   1      578.38      589.39     29.07 o 
   8  -5   1       64.19       73.02     16.35 o 
   9  -5   1      175.46      155.91     21.02 o 
  10  -5   1      100.76       72.94     23.01 o 
 -11  -4   1       26.02       33.74     22.84 o 
 -10  -4   1      247.55      274.19     29.42 o 
  -9  -4   1        0.73      -24.75     16.96 o 
  -8  -4   1      252.86      305.68     25.18 o 
  -7  -4   1       74.90       39.80     16.18 o 
  -6  -4   1      216.94      198.40     18.43 o 
  -5  -4   1      307.53      316.32     22.15 o 
  -4  -4   1     2671.95     2567.97     65.50 o 
  -3  -4   1        3.22       10.94     16.70 o 
  -2  -4   1        5.48       -6.04      4.37 o 
  -1  -4   1    16109.07    18105.54    255.26 o 
   1  -4   1     7797.69     7069.05    102.00 o 
   3  -4   1     2633.10     2715.41     62.30 o 
   4  -4   1     1581.82     1545.20     41.18 o 
   5  -4   1     1040.43      966.54     31.49 o 
   6  -4   1      784.87      800.50     30.11 o 
   7  -4   1        0.35       -0.61     11.94 o 
   8  -4   1     1257.37     1223.94     43.43 o 
   9  -4   1        4.15       15.75     15.66 o 
  10  -4   1       75.60      101.32     22.67 o 
 -11  -3   1       88.49       79.51     22.41 o 
 -10  -3   1       19.02       31.06     18.69 o 
  -9  -3   1      455.06      477.60     32.01 o 
  -8  -3   1      341.52      320.22     25.00 o 
  -7  -3   1      235.10      279.90     21.89 o 
  -6  -3   1     2914.93     2934.05     74.67 o 
  -5  -3   1      221.69      198.22     16.35 o 
  -2  -3   1    19249.75    21902.50    380.35 o 
  -1  -3   1    13159.60    12299.20    244.42 o 
   0  -3   1    13016.17    11890.12    234.47 o 
   2  -3   1     6880.94     6513.90    134.46 o 
   3  -3   1     3793.60     4090.16     88.25 o 
   4  -3   1     9128.45     9872.64    140.10 o 
   5  -3   1     1291.40     1435.52     32.06 o 
   6  -3   1        1.01        5.28      9.43 o 
   7  -3   1      280.54      292.62     21.20 o 
   8  -3   1       37.48       38.93     14.88 o 
   9  -3   1      210.00      194.33     22.41 o 
  10  -3   1       22.25       -6.32     18.60 o 
 -11  -2   1        0.15        7.53     15.83 o 
 -10  -2   1        6.79        6.36     15.36 o 
  -9  -2   1      211.35      224.96     22.50 o 
  -8  -2   1       33.04       32.71     14.45 o 
  -7  -2   1     1446.04     1568.99     48.19 o 
  -6  -2   1      526.30      661.55     27.69 o 
  -5  -2   1       28.28       56.50     10.82 o 
  -4  -2   1       15.70        1.90      6.49 o 
  -3  -2   1     3240.57     3728.83     57.99 o 
   2  -2   1     4229.25     5087.84    105.21 o 
   3  -2   1     3482.45     3329.27     69.91 o 
   4  -2   1      492.62      414.19     21.80 o 
   5  -2   1      568.46      627.93     14.40 o 
   6  -2   1     1000.83     1088.42     22.24 o 
   7  -2   1      417.64      453.64     23.88 o 
   8  -2   1      383.00      356.30     24.14 o 
   9  -2   1        1.84       22.32     15.75 o 
  10  -2   1      201.96      215.70     24.40 o 
  11  -2   1       27.59       34.00     21.02 o 
 -11  -1   1       87.95       91.45     18.95 o 
 -10  -1   1       15.35       21.80     16.35 o 
  -9  -1   1        4.74       -0.29      9.69 o 
  -8  -1   1      356.21      421.02     24.83 o 
  -7  -1   1      201.72      175.73     16.61 o 
  -6  -1   1      347.28      354.65     19.90 o 
  -5  -1   1      736.98      820.83     27.60 o 
  -4  -1   1      412.60      478.64     18.78 o 
  -3  -1   1     7093.31     6063.21    124.94 o 
  -2  -1   1    11892.93     9974.78    198.22 o 
   2  -1   1     4404.46     3521.32     51.26 o 
   4  -1   1      969.78      849.07     16.86 o 
   5  -1   1       77.76       74.29      5.93 o 
   6  -1   1     2304.72     2255.83     38.70 o 
   7  -1   1        7.40       17.79      6.71 o 
   8  -1   1       54.40       49.49     13.84 o 
   9  -1   1      163.94      195.71     20.68 o 
  10  -1   1       12.58       32.36     16.01 o 
  11  -1   1       12.00       27.17     18.08 o 
 -11   0   1       84.07       71.21     21.37 o 
 -10   0   1       24.24        5.54     15.57 o 
  -9   0   1       10.65        3.11     15.49 o 
  -8   0   1       11.13       15.35      8.51 o 
  -7   0   1      108.22      126.94     14.62 o 
  -6   0   1     1175.73     1034.72     32.10 o 
  -5   0   1      954.35      866.43     27.08 o 
  -4   0   1    11613.69    11807.84    236.12 o 
  -2   0   1    16719.08    14598.26    286.21 o 
   3   0   1     4026.90     3519.21     87.91 o 
   4   0   1     1368.30     1515.28     26.67 o 
   5   0   1      901.36     1028.33     21.20 o 
   6   0   1       98.24       80.99     11.97 o 
   7   0   1      806.56      846.34     29.37 o 
   8   0   1      271.44      271.59     14.32 o 
   9   0   1      103.22       66.45     15.92 o 
  10   0   1      222.66      225.04     22.93 o 
  11   0   1        2.12      -11.33     17.74 o 
 -11   1   1      139.57      143.63     23.19 o 
 -10   1   1       37.15       32.71     19.03 o 
  -9   1   1        1.22       20.51     14.97 o 
  -8   1   1      467.15      420.49     16.98 o 
  -7   1   1      424.27      422.63     15.63 o 
  -6   1   1     1545.75     1662.67     31.77 o 
  -4   1   1     2353.54     2172.40     35.86 o 
  -2   1   1    28686.49    31963.35   1038.18 o 
   2   1   1    16805.01    14720.08    290.11 o 
   3   1   1     1241.78     1588.55     38.85 o 
   4   1   1     7937.48     8687.25    177.98 o 
   5   1   1      483.17      461.08     20.42 o 
   6   1   1      162.12      169.50     14.45 o 
   7   1   1     2572.87     2469.75     36.29 o 
   8   1   1        0.89       -7.88      7.37 o 
   9   1   1      108.40       84.26     11.40 o 
  10   1   1       46.15       56.93     16.96 o 
  11   1   1       28.22       19.55     17.13 o 
 -10   2   1       65.66       91.54     22.67 o 
  -9   2   1        7.45       15.23     15.83 o 
  -8   2   1      452.64      495.94     29.33 o 
  -7   2   1      974.50      960.24     48.11 o 
  -6   2   1      356.54      371.83     13.19 o 
  -5   2   1      806.82      813.47     21.76 o 
  -4   2   1      386.08      470.65     19.81 o 
  -3   2   1    10003.44    10664.43    150.98 o 
  -2   2   1     4056.16     3333.19     48.88 o 
   2   2   1    22075.55    24699.36    483.40 o 
   4   2   1        1.50       14.97      7.18 o 
   5   2   1       35.37       25.61      9.17 o 
   6   2   1     1612.49     1538.71     45.42 o 
   7   2   1      178.86      158.34     16.79 o 
   8   2   1        3.36       -8.74     11.59 o 
   9   2   1      121.56      147.84     12.68 o 
  10   2   1      336.07      349.51     19.60 o 
  11   2   1      195.76      158.77     20.68 o 
 -10   3   1      510.59      494.56     35.91 o 
  -9   3   1        2.17       -1.64     17.48 o 
  -8   3   1       43.92       28.38     14.97 o 
  -7   3   1       93.99      100.19     16.35 o 
  -6   3   1      796.65      814.64     18.94 o 
  -5   3   1      587.83      591.29     32.19 o 
  -4   3   1     2973.51     3083.97     47.67 o 
  -3   3   1     2773.74     2629.41     40.26 o 
   1   3   1     3403.53     4012.73     59.40 o 
   2   3   1     3052.94     2528.93     39.54 o 
   3   3   1     1516.99     1868.36     46.81 o 
   5   3   1     1507.26     1387.64     41.96 o 
   6   3   1     2072.99     2074.80     57.45 o 
   7   3   1      588.45      615.78     29.85 o 
   8   3   1      319.52      287.69     23.01 o 
   9   3   1       70.69       84.79     18.52 o 
  10   3   1       72.87       77.18     19.38 o 
  11   3   1        3.40        6.32     13.15 o 
 -10   4   1      116.21       76.23     22.50 o 
  -9   4   1      272.11      287.95     26.22 o 
  -8   4   1       38.22       55.20     18.00 o 
  -7   4   1      467.86      445.68     27.08 o 
  -6   4   1     2467.01     2406.01     63.59 o 
  -5   4   1      109.64       93.70     12.11 o 
  -4   4   1      448.02      417.26     10.58 o 
  -3   4   1       53.92       47.22      3.94 o 
  -2   4   1     1572.91     1256.19     23.84 o 
  -1   4   1     1305.25     1531.09     24.73 o 
   0   4   1     4118.20     4632.00     68.19 o 
   2   4   1     1465.07     1778.31     30.21 o 
   3   4   1     8197.08     7288.66    107.21 o 
   4   4   1      116.62       96.82      6.03 o 
   5   4   1      807.19      760.36     29.85 o 
   6   4   1        0.66       -7.61      9.78 o 
   7   4   1        5.04       38.33     14.10 o 
   8   4   1      514.92      536.87     31.49 o 
   9   4   1       22.68       16.09     16.66 o 
  10   4   1       33.48       28.03     18.69 o 
  11   4   1       31.43       33.22     21.02 o 
  -9   5   1       59.29       95.69     20.85 o 
  -8   5   1       63.19       68.70     18.00 o 
  -7   5   1      207.42      164.91     18.78 o 
  -6   5   1      916.29     1014.47     36.25 o 
  -5   5   1       72.83       78.30     12.11 o 
  -4   5   1     1741.52     1861.35     49.40 o 
  -3   5   1     3848.78     4108.26     61.43 o 
  -2   5   1     4683.29     4614.39     92.75 o 
  -1   5   1     1847.79     2072.61     33.11 o 
   0   5   1     1337.08     1128.90     21.19 o 
   1   5   1      791.25      626.66     36.90 o 
   2   5   1     3999.90     3355.79     53.38 o 
   3   5   1      525.05      579.30     38.07 o 
   4   5   1     2686.44     2783.67     69.91 o 
   5   5   1     2865.63     2968.14     48.93 o 
   6   5   1     1682.28     1651.33     43.00 o 
   7   5   1     2474.99     2339.64     67.75 o 
   8   5   1      139.16      141.90     20.94 o 
   9   5   1       50.50       60.91     18.78 o 
  10   5   1      358.73      377.50     32.62 o 
  11   5   1       37.71       28.47     21.98 o 
  -9   6   1       45.56       48.88     22.06 o 
  -8   6   1      124.27      151.76     21.54 o 
  -7   6   1      342.31      347.21     26.74 o 
  -6   6   1      815.64      842.47     34.52 o 
  -5   6   1     1475.39     1584.31     47.33 o 
  -4   6   1      225.43      210.68     17.22 o 
  -3   6   1     2589.26     2600.33     62.99 o 
  -2   6   1     1691.11     1857.51     48.45 o 
  -1   6   1     1443.83     1599.40     27.83 o 
   0   6   1     5367.86     5521.61     83.17 o 
   1   6   1     3371.55     3073.32    127.66 o 
   2   6   1     2107.73     2328.06     58.83 o 
   3   6   1      590.35      571.98     15.99 o 
   4   6   1      810.73      897.55     21.67 o 
   5   6   1      646.29      676.12     19.48 o 
   6   6   1     1746.88     1706.39     53.82 o 
   7   6   1       55.71       55.29     17.22 o 
   8   6   1      212.72      214.14     23.97 o 
   9   6   1      127.66      121.22     22.93 o 
  10   6   1      396.31      407.52     34.52 o 
  11   6   1      159.36      161.88     26.74 o 
  -9   7   1        4.46       -4.07     20.68 o 
  -8   7   1       50.72       26.82     19.47 o 
  -7   7   1        1.16       -3.72     17.04 o 
  -6   7   1     1177.99     1216.85     43.17 o 
  -5   7   1        5.14       13.76     13.32 o 
  -4   7   1       30.94       38.42     11.77 o 
  -3   7   1     1244.58     1174.28     37.20 o 
  -2   7   1     5124.40     4901.41    111.27 o 
  -1   7   1     2279.29     2079.53     35.74 o 
   0   7   1      512.57      469.63     28.98 o 
   1   7   1     1990.46     1927.65     35.12 o 
   2   7   1      178.36      199.75     10.67 o 
   3   7   1       30.97       16.78      7.35 o 
   4   7   1     1181.52     1227.83     27.32 o 
   5   7   1      927.80      946.52     23.88 o 
   6   7   1      232.14      207.22     20.25 o 
   7   7   1        0.89       -5.10     13.84 o 
   8   7   1      252.44      300.58     28.12 o 
   9   7   1      105.99      102.01     22.93 o 
  10   7   1        1.69       -7.42     14.30 o 
  11   7   1        3.39       -9.17     22.58 o 
  -8   8   1       20.60       38.85     20.16 o 
  -7   8   1      644.39      648.05     34.52 o 
  -6   8   1      821.54      757.24     36.25 o 
  -5   8   1      484.00      473.02     28.29 o 
  -4   8   1      194.61      179.53     16.96 o 
  -3   8   1       59.22       70.17     14.02 o 
  -2   8   1     2164.64     2035.09     55.29 o 
  -1   8   1        1.72        4.61      5.58 o 
   0   8   1      268.04      295.02     12.01 o 
   1   8   1      430.77      424.02     27.17 o 
   2   8   1      974.74      883.50     37.68 o 
   3   8   1     2228.15     2208.89     46.51 o 
   4   8   1        7.80       14.41      6.90 o 
   5   8   1        5.81       -0.08      7.11 o 
   6   8   1      129.55      159.03     12.97 o 
   7   8   1       12.64       17.74     15.31 o 
   8   8   1      131.45      136.62     23.10 o 
   9   8   1       12.21       21.20     20.77 o 
  10   8   1        7.92       30.72     22.32 o 
  11   8   1       10.98      -16.18     23.01 o 
  -7   9   1      517.83      483.49     32.53 o 
  -6   9   1       15.96        6.06     15.57 o 
  -5   9   1       37.95       54.34     17.22 o 
  -4   9   1      298.44      277.65     22.67 o 
  -3   9   1      194.65      198.05     18.60 o 
  -2   9   1      963.55      844.37     33.74 o 
  -1   9   1     1116.84     1184.75     41.70 o 
   0   9   1       23.68       32.08      6.80 o 
   1   9   1      449.40      415.72     15.44 o 
   2   9   1     3782.55     3326.28     57.69 o 
   3   9   1       15.94       23.02      8.00 o 
   4   9   1      216.99      238.95     13.97 o 
   5   9   1        9.34        9.35      8.57 o 
   6   9   1      597.80      613.21     22.20 o 
   7   9   1       40.19       59.09     19.73 o 
   8   9   1      282.53      251.17     28.29 o 
   9   9   1       25.59       28.38     22.32 o 
  10   9   1       15.98       -0.17     23.62 o 
  -7  10   1      169.11      155.13     24.31 o 
  -6  10   1      234.19      244.86     26.65 o 
  -5  10   1      149.58      212.93     23.88 o 
  -4  10   1      327.11      271.42     24.83 o 
  -3  10   1     1206.68     1191.15     43.69 o 
  -2  10   1      592.86      567.24     30.11 o 
   0  10   1        9.37       27.69     12.72 o 
   1  10   1      621.30      615.06     19.21 o 
   2  10   1      236.86      245.41     14.10 o 
   3  10   1      298.39      272.03     15.26 o 
   4  10   1      567.29      561.94     20.71 o 
   5  10   1        4.81        2.27      9.82 o 
   6  10   1      715.04      749.60     40.19 o 
   7  10   1        8.69       -1.30     15.83 o 
   8  10   1        2.73       -3.63     19.03 o 
   9  10   1        3.83       -9.86     19.12 o 
  10  10   1       20.73        5.28     24.40 o 
  -6  11   1      481.47      561.44     38.42 o 
  -5  11   1       11.39       -1.90     19.99 o 
  -4  11   1      405.62      397.48     32.10 o 
  -3  11   1        1.27      -14.02     15.75 o 
  -2  11   1      275.11      258.44     23.88 o 
  -1  11   1      111.28      137.92     19.29 o 
   0  11   1      727.44      721.59     33.05 o 
   1  11   1        8.78       17.56     13.84 o 
   2  11   1      131.48      123.43     12.32 o 
   3  11   1       15.78        9.25      9.29 o 
   4  11   1       44.34       34.77     10.52 o 
   5  11   1       18.48       30.04     11.71 o 
   6  11   1        9.74       17.46     11.27 o 
   7  11   1        1.82       -1.20     20.64 o 
   8  11   1       76.64       54.51     22.76 o 
   9  11   1       59.52       64.37     25.52 o 
  -5  12   1       14.18       22.32     22.41 o 
  -4  12   1        9.74      -20.51     18.69 o 
  -3  12   1       37.48       39.19     19.29 o 
  -2  12   1       26.35       -1.21     18.52 o 
  -1  12   1       33.69        0.69     15.57 o 
   0  12   1       55.04       85.22     17.48 o 
   1  12   1       30.59       27.34     16.79 o 
   2  12   1      586.80      549.76     32.10 o 
   3  12   1       87.63       92.40     16.35 o 
   4  12   1      103.59      120.91     26.91 o 
   5  12   1       12.74       -0.75     11.28 o 
   6  12   1       42.20       19.62     12.78 o 
   7  12   1        0.91       26.59     15.36 o 
   8  12   1        5.26       10.56     20.33 o 
   9  12   1        0.68        4.41     21.98 o 
  -4  13   1       31.99       45.60     24.49 o 
  -3  13   1      384.39      346.00     31.32 o 
  -2  13   1      193.92      162.66     24.23 o 
  -1  13   1        7.62       11.59     17.74 o 
   0  13   1      318.90      329.74     26.74 o 
   1  13   1      417.73      385.54     31.15 o 
   2  13   1      188.21      240.19     24.92 o 
   3  13   1       29.27        3.20     17.04 o 
   4  13   1        3.40        0.45     11.36 o 
   5  13   1        6.43       23.59     12.82 o 
   6  13   1      160.68      177.75     26.30 o 
   7  13   1        2.62       -8.94     13.69 o 
   8  13   1        2.51       12.29     22.76 o 
  -2  14   1       22.37       32.88     21.20 o 
  -1  14   1       29.88       43.69     21.80 o 
   0  14   1        6.44       19.55     18.60 o 
   1  14   1      571.40      655.66     39.11 o 
   2  14   1       24.96       35.21     19.55 o 
   3  14   1        0.04       -4.15     20.51 o 
   4  14   1       50.25       64.72     22.15 o 
   5  14   1      169.86      152.89     17.05 o 
   6  14   1       32.82       16.77     15.43 o 
   7  14   1        6.83       18.76     15.48 o 
   0  15   1       27.94       11.77     19.99 o 
   1  15   1        0.99      -16.53     19.12 o 
   2  15   1        3.08       24.57     22.84 o 
   3  15   1        2.97       11.16     20.94 o 
   4  15   1        8.61       17.04     21.89 o 
   5  15   1        1.86      -16.70     21.37 o 
  -5 -14   2       43.93       -3.63     28.12 o 
  -4 -14   2        3.54      -14.62     22.76 o 
  -3 -14   2       37.47       -3.29     24.05 o 
  -2 -14   2       96.38       69.22     23.71 o 
  -1 -14   2      116.96      140.51     26.91 o 
   0 -14   2       34.25       16.35     21.63 o 
   1 -14   2        2.46        7.87     21.20 o 
  -6 -13   2       40.27       44.59     26.13 o 
  -5 -13   2       29.61       27.50     12.78 o 
  -4 -13   2       56.21        9.60     21.80 o 
  -3 -13   2        5.93      -11.25     20.77 o 
  -2 -13   2       92.08       64.11     21.63 o 
  -1 -13   2        0.14       -4.41     19.29 o 
   0 -13   2       38.70       28.12     20.59 o 
   1 -13   2       39.28       58.23     19.64 o 
   2 -13   2       18.28       -4.33     17.65 o 
   3 -13   2        2.46       -8.39     19.64 o 
  -7 -12   2        0.59       12.72     16.09 o 
  -6 -12   2        3.81       10.31     12.72 o 
  -5 -12   2        5.67       -6.03     11.69 o 
  -4 -12   2       29.76       49.67     12.25 o 
  -3 -12   2       11.51       15.31     20.33 o 
  -2 -12   2       41.28       28.98     18.52 o 
  -1 -12   2        1.47        2.25     18.08 o 
   0 -12   2      302.52      362.61     28.81 o 
   1 -12   2       78.07       84.19     18.78 o 
   2 -12   2       95.87       92.49     21.28 o 
   3 -12   2       11.60       -1.73     17.65 o 
   4 -12   2       74.57       67.14     23.27 o 
  -8 -11   2        0.53       -5.45     19.21 o 
  -7 -11   2      215.07      243.73     25.70 o 
  -6 -11   2       12.86        2.57     11.67 o 
  -5 -11   2      381.53      386.94     19.85 o 
  -4 -11   2      135.52      136.68     13.59 o 
  -3 -11   2      162.71      164.90     13.80 o 
  -2 -11   2       86.06       71.55     18.00 o 
  -1 -11   2       98.08      120.01     20.25 o 
   0 -11   2      115.78      128.23     20.59 o 
   1 -11   2       27.11       27.77     15.83 o 
   2 -11   2       95.67      111.79     18.95 o 
   3 -11   2        2.65       22.50     17.30 o 
   4 -11   2       27.76       32.71     18.86 o 
   5 -11   2        9.81       28.21     21.63 o 
  -9 -10   2      104.96       75.79     24.05 o 
  -8 -10   2        2.90      -23.79     18.78 o 
  -7 -10   2        4.42        2.16     17.56 o 
  -6 -10   2      280.37      317.21     28.64 o 
  -5 -10   2        0.80        9.88     10.75 o 
  -4 -10   2       55.91       32.83     26.43 o 
  -3 -10   2       34.52       23.35      8.96 o 
  -2 -10   2      317.75      253.84     22.24 o 
  -1 -10   2       82.17       96.04     17.30 o 
   0 -10   2       46.25       48.28     15.23 o 
   1 -10   2      679.08      709.31     34.26 o 
   2 -10   2        4.25        7.61     14.02 o 
   3 -10   2      374.88      376.46     27.69 o 
   4 -10   2        3.65       -4.93     17.22 o 
   5 -10   2      112.67       83.75     21.63 o 
   6 -10   2      232.11      178.41     25.52 o 
  -9  -9   2        1.10        3.81     23.27 o 
  -8  -9   2       25.34       10.73     18.43 o 
  -7  -9   2        1.45        5.10     18.17 o 
  -6  -9   2      112.11      122.97     14.55 o 
  -5  -9   2        2.23        9.15      9.98 o 
  -4  -9   2      652.36      602.28     31.23 o 
  -3  -9   2      107.38      124.03     11.94 o 
  -2  -9   2      367.71      366.25     25.09 o 
  -1  -9   2       97.17      124.68     10.03 o 
   0  -9   2       81.13      103.39     16.09 o 
   1  -9   2      700.20      720.43     21.28 o 
   2  -9   2      182.18      127.45     18.60 o 
   3  -9   2     1079.78     1094.33     42.83 o 
   4  -9   2       47.59       50.27     17.39 o 
   5  -9   2      817.55      734.31     34.95 o 
   6  -9   2      148.23      136.79     20.77 o 
   7  -9   2       52.94       68.70     19.81 o 
 -10  -8   2        2.93       28.64     27.34 o 
  -9  -8   2        7.69       53.04     23.45 o 
  -8  -8   2       40.65       16.44     20.51 o 
  -7  -8   2      138.89      106.51     20.51 o 
  -6  -8   2      290.05      272.20     25.18 o 
  -5  -8   2      120.92      103.04     16.83 o 
  -4  -8   2      119.19      148.59     12.20 o 
  -3  -8   2      168.95      130.65     10.65 o 
  -2  -8   2       36.10       47.00      8.03 o 
  -1  -8   2      170.44      189.43     11.12 o 
   0  -8   2      568.20      475.91     12.19 o 
   1  -8   2      551.94      571.02     18.67 o 
   2  -8   2       79.70       90.07     14.80 o 
   3  -8   2      423.06      344.01     23.71 o 
   4  -8   2      135.10      129.96     16.79 o 
   5  -8   2      195.50      238.89     20.77 o 
   6  -8   2      127.13       98.89     18.52 o 
   7  -8   2       15.75        7.44     16.01 o 
   8  -8   2      111.42       92.49     21.89 o 
 -10  -7   2       93.45       86.70     26.65 o 
  -9  -7   2       39.65       54.42     25.44 o 
  -8  -7   2       38.79       42.57     20.42 o 
  -7  -7   2       17.55       -1.30     17.22 o 
  -6  -7   2      840.34      914.54     39.19 o 
  -5  -7   2      123.34      155.78     12.05 o 
  -4  -7   2      834.04      874.55     26.43 o 
  -3  -7   2      946.95     1040.17     35.56 o 
  -2  -7   2      489.73      440.40     23.97 o 
  -1  -7   2     4575.12     4434.91    154.27 o 
   0  -7   2      784.63      813.96     15.59 o 
   1  -7   2     1094.30     1173.94     29.59 o 
   2  -7   2      281.48      220.46     17.65 o 
   3  -7   2      355.41      390.82     23.62 o 
   4  -7   2     2712.87     2588.48     67.23 o 
   5  -7   2      806.11      796.18     32.79 o 
   6  -7   2      174.74      140.68     17.13 o 
   7  -7   2        1.86       -6.92     14.62 o 
   8  -7   2      185.04      217.17     22.32 o 
   9  -7   2      136.65      186.80     25.87 o 
 -10  -6   2      103.81      101.49     27.60 o 
  -9  -6   2       10.13       10.12     22.15 o 
  -8  -6   2      267.67      320.65     30.63 o 
  -7  -6   2       24.57       57.19     19.03 o 
  -6  -6   2      995.98     1136.03     44.30 o 
  -5  -6   2     1096.77     1161.73     41.01 o 
  -4  -6   2     1137.37     1274.98     40.58 o 
  -3  -6   2     1003.78      828.19     29.07 o 
  -2  -6   2     1687.45     1360.13     39.89 o 
  -1  -6   2      410.45      471.12     13.14 o 
   1  -6   2     3055.20     3266.53     51.64 o 
   2  -6   2       56.63       59.96     11.85 o 
   3  -6   2     2788.09     2788.61     68.70 o 
   4  -6   2       86.67       88.34     12.72 o 
   5  -6   2      902.39      837.53     31.67 o 
   6  -6   2      138.56      145.70     15.75 o 
   7  -6   2       61.01       55.03     14.71 o 
   8  -6   2      174.71      175.81     21.37 o 
   9  -6   2        0.19      -14.10     17.74 o 
 -11  -5   2       53.31       40.15     25.35 o 
 -10  -5   2       12.87       31.58     21.37 o 
  -9  -5   2        8.99       14.97     18.69 o 
  -8  -5   2      350.59      413.66     33.31 o 
  -7  -5   2       10.77        3.29     14.36 o 
  -6  -5   2       10.82        7.18     12.98 o 
  -5  -5   2      713.78      775.06     32.88 o 
  -4  -5   2      768.74      687.46     19.38 o 
  -3  -5   2     1500.43     1300.77     37.03 o 
  -2  -5   2     2161.01     2355.91     57.62 o 
  -1  -5   2      170.81      216.75      8.59 o 
   0  -5   2     1157.39     1332.17     20.12 o 
   1  -5   2     1069.51     1024.53     19.51 o 
   2  -5   2      530.36      467.13     21.20 o 
   3  -5   2      663.07      687.59     24.23 o 
   4  -5   2      623.46      684.22     25.61 o 
   5  -5   2     4041.81     3882.42     89.72 o 
   6  -5   2        1.52       -0.95     11.16 o 
   7  -5   2      434.73      432.96     24.92 o 
   8  -5   2       16.46        2.51     15.31 o 
   9  -5   2      203.23      180.83     23.79 o 
  10  -5   2        6.10       31.84     21.54 o 
 -11  -4   2        2.05      -10.99     20.94 o 
 -10  -4   2      159.89      169.93     27.08 o 
  -9  -4   2       64.95       40.32     20.25 o 
  -8  -4   2      403.18      391.51     29.33 o 
  -7  -4   2      406.25      391.69     28.38 o 
  -6  -4   2        2.76       -2.77     11.33 o 
  -5  -4   2      750.19      694.43     28.90 o 
  -4  -4   2      837.84      986.26     33.05 o 
  -3  -4   2        0.09       11.38      5.22 o 
  -2  -4   2       55.67       69.69      5.76 o 
  -1  -4   2     2608.86     3064.49     43.08 o 
   0  -4   2     1662.35     1311.17     19.13 o 
   1  -4   2      771.25      985.16     15.38 o 
   2  -4   2     1529.29     1638.38     42.14 o 
   3  -4   2        1.25       -1.04      5.80 o 
   4  -4   2      374.93      289.42     16.35 o 
   5  -4   2       84.43       73.80     10.38 o 
   6  -4   2        4.03       -1.21      9.95 o 
   7  -4   2        2.06        7.01     11.94 o 
   8  -4   2       32.37       44.65     13.58 o 
   9  -4   2      171.36      193.64     21.63 o 
  10  -4   2       12.29       -9.86     17.91 o 
 -11  -3   2        3.94       -9.78     20.51 o 
 -10  -3   2       55.18       79.51     19.90 o 
  -9  -3   2       19.92       18.26     17.30 o 
  -8  -3   2       13.87       17.22     14.36 o 
  -7  -3   2      354.29      367.46     25.96 o 
  -6  -3   2      565.60      601.93     28.98 o 
  -5  -3   2      210.91      216.22     17.22 o 
  -4  -3   2      268.20      189.83     14.62 o 
  -3  -3   2    11268.65    12207.74    246.41 o 
   0  -3   2    20150.59    19521.11    224.15 o 
   2  -3   2      314.79      345.57     13.67 o 
   3  -3   2     7523.00     7807.84    161.02 o 
   4  -3   2     1399.82     1531.01     39.28 o 
   5  -3   2        0.03        8.74      7.70 o 
   6  -3   2      895.78      914.11     30.63 o 
   7  -3   2      245.36      211.72     17.13 o 
   8  -3   2      669.76      724.54     30.20 o 
   9  -3   2      146.16      194.07     21.02 o 
  10  -3   2        0.41      -22.06     16.18 o 
 -11  -2   2       13.91       31.32     15.40 o 
 -10  -2   2       78.38       72.68     20.25 o 
  -9  -2   2       37.47       16.61     16.53 o 
  -8  -2   2      788.63      822.82     35.82 o 
  -7  -2   2      625.32      605.74     29.59 o 
  -6  -2   2        5.46      -14.28      9.52 o 
  -5  -2   2     2105.90     2315.85     59.09 o 
  -4  -2   2     1672.19     1906.95     48.88 o 
  -3  -2   2     7917.03     7783.70    160.07 o 
  -2  -2   2    21753.25    20107.38    395.06 o 
  -1  -2   2    19470.44    21630.76    308.84 o 
   0  -2   2    30577.95    28945.55    331.52 o 
   1  -2   2    56749.04    56505.35    647.22 o 
   3  -2   2     4494.31     4366.00     63.71 o 
   4  -2   2      783.79      879.30     16.57 o 
   5  -2   2     1239.53     1194.61     33.57 o 
   6  -2   2        1.08       -4.50      7.96 o 
   7  -2   2     1654.19     1574.79     45.34 o 
   8  -2   2       24.78       13.76     12.29 o 
   9  -2   2      119.27      124.25     18.26 o 
  10  -2   2      213.17      256.88     24.49 o 
  11  -2   2       17.48       21.54     19.81 o 
 -11  -1   2       10.60       -7.61     15.75 o 
 -10  -1   2       32.22       42.03     12.29 o 
  -9  -1   2      342.34      355.84     43.65 o 
  -8  -1   2       29.22       43.26     14.02 o 
  -7  -1   2       67.99       75.10     13.93 o 
  -6  -1   2       29.88       29.68     10.47 o 
  -5  -1   2     5807.63     6325.02    134.89 o 
  -4  -1   2      742.33      736.74     24.66 o 
  -1  -1   2     8095.58     6373.10     91.06 o 
   2  -1   2     3737.84     3161.78     38.75 o 
   3  -1   2     3393.88     3162.57     47.41 o 
   4  -1   2     7411.61     7564.18    109.13 o 
   5  -1   2      539.30      452.43     12.29 o 
   6  -1   2      410.83      390.16     12.55 o 
   7  -1   2      154.62      152.02     14.71 o 
   8  -1   2      154.07      197.44     16.70 o 
   9  -1   2      102.03      120.27     17.82 o 
  10  -1   2       72.78       68.27     18.08 o 
  11  -1   2      111.32      106.08     21.11 o 
 -11   0   2        2.44       13.15     19.55 o 
 -10   0   2       39.77       63.16     19.38 o 
  -9   0   2       29.00       14.52     10.17 o 
  -8   0   2      137.16      113.90     19.12 o 
  -7   0   2      889.56      880.10     31.84 o 
  -6   0   2      568.34      557.55     23.36 o 
  -5   0   2     1805.93     1718.41     44.47 o 
  -4   0   2     1458.24     1483.59     37.98 o 
   1   0   2    10065.06     7976.42    112.74 o 
   4   0   2     3342.15     3370.42     51.87 o 
   5   0   2      441.53      439.54     16.96 o 
   6   0   2     1295.97     1379.94     27.10 o 
   7   0   2        4.21       -0.21      6.48 o 
   8   0   2      104.56      101.75     14.28 o 
   9   0   2        3.59      -18.17     12.11 o 
  10   0   2      227.63      214.23     21.63 o 
  11   0   2       40.83       52.26     18.60 o 
 -10   1   2      212.03      182.56     24.66 o 
  -9   1   2       81.70       67.92     17.56 o 
  -8   1   2      572.83      571.52     36.08 o 
  -7   1   2       40.88       52.89      9.39 o 
  -6   1   2      927.37     1076.28     60.70 o 
  -5   1   2      268.88      227.22     10.90 o 
  -4   1   2     2497.34     2220.85     51.05 o 
  -3   1   2     2746.38     3149.75     66.88 o 
  -1   1   2       56.62       55.37      4.15 o 
   3   1   2     6598.35     7119.46    104.23 o 
   5   1   2     1520.94     1722.57     45.68 o 
   6   1   2      551.58      552.38     15.78 o 
   7   1   2      545.90      510.54     24.10 o 
   8   1   2      344.10      381.08     15.52 o 
   9   1   2        3.99       15.40     12.63 o 
  10   1   2        6.10       12.46     14.10 o 
  11   1   2        0.29        3.11     16.35 o 
 -10   2   2       18.34       -1.30     20.07 o 
  -9   2   2       70.65       80.47     20.16 o 
  -8   2   2       22.18       20.33     14.88 o 
  -7   2   2      296.31      277.67     13.93 o 
  -6   2   2       21.07       10.99      6.23 o 
  -5   2   2        4.39        8.62      5.16 o 
  -4   2   2    14567.95    16243.16    229.52 o 
  -3   2   2      276.99      229.05      7.83 o 
  -2   2   2     9092.11     8111.99    119.31 o 
   0   2   2    16736.02    15290.35    298.24 o 
   2   2   2     8896.62    10774.13    164.87 o 
   4   2   2      680.86      640.83     35.60 o 
   5   2   2     7716.13     7356.88    156.52 o 
   6   2   2       35.14       70.69     12.29 o 
   7   2   2      992.60      843.16     33.05 o 
   8   2   2       85.81       75.19     13.41 o 
   9   2   2      514.94      555.92     16.54 o 
  10   2   2       98.76       96.90     16.61 o 
  11   2   2      187.43      189.92     21.02 o 
 -10   3   2       17.37       36.43     23.10 o 
  -9   3   2      827.12      845.58     40.23 o 
  -8   3   2      245.73      266.31     24.57 o 
  -7   3   2       38.51       16.27     13.32 o 
  -6   3   2       57.45       72.97      7.89 o 
  -5   3   2     1511.87     1451.89     28.73 o 
  -4   3   2      294.72      281.72     11.98 o 
  -2   3   2     3721.47     3278.47     48.95 o 
  -1   3   2     3041.65     2575.04     38.69 o 
   0   3   2    19281.49    21862.93    303.81 o 
   3   3   2      578.00      445.83     10.94 o 
   4   3   2     3831.58     3548.53     81.68 o 
   5   3   2      884.41      933.51     21.51 o 
   6   3   2      265.88      249.10     19.73 o 
   7   3   2       33.67        4.85     11.94 o 
   8   3   2       80.03      120.78     17.39 o 
   9   3   2      600.54      529.60     31.32 o 
  10   3   2        0.48      -10.43      9.19 o 
  11   3   2       29.61       35.91     15.49 o 
 -10   4   2        1.71       22.41     21.20 o 
  -9   4   2        0.03      -12.81     19.21 o 
  -8   4   2      773.86      799.90     38.42 o 
  -7   4   2      402.72      391.08     25.61 o 
  -6   4   2      438.18      469.21     26.04 o 
  -5   4   2      265.16      269.02     10.41 o 
  -4   4   2        0.43       -3.38      5.67 o 
  -3   4   2     4935.09     5386.11     79.26 o 
  -2   4   2      674.60      629.17     13.09 o 
  -1   4   2     5719.53     6110.69     88.08 o 
   0   4   2     6498.41     6227.93     89.70 o 
   1   4   2      425.93      543.26     12.45 o 
   3   4   2     3494.08     3429.26     42.83 o 
   4   4   2      402.52      349.29     14.06 o 
   5   4   2       74.99       61.46      6.38 o 
   6   4   2      125.73      116.76      9.30 o 
   7   4   2        1.56        2.00     11.25 o 
   8   4   2       88.86       91.25     11.20 o 
   9   4   2      155.39      129.18     20.85 o 
  10   4   2       92.89       71.66     20.16 o 
  11   4   2        7.54       15.87     10.90 o 
  -9   5   2       18.22       51.39     22.50 o 
  -8   5   2     1037.40     1113.02     44.99 o 
  -7   5   2       41.40       41.44     16.44 o 
  -6   5   2      531.20      551.75     27.60 o 
  -5   5   2      134.91      115.07     13.93 o 
  -4   5   2      211.31      189.36      8.34 o 
  -3   5   2       29.32       33.11      5.41 o 
  -2   5   2     3183.29     3244.86     49.59 o 
  -1   5   2      527.06      591.28     12.67 o 
   0   5   2      559.30      582.93     13.13 o 
   1   5   2     4448.01     3918.81     60.23 o 
   2   5   2      981.29     1037.17     26.74 o 
   3   5   2     5720.89     5848.11     87.92 o 
   4   5   2      519.36      558.69     10.77 o 
   5   5   2     1226.46     1226.24     24.29 o 
   6   5   2      140.74      147.73      9.03 o 
   7   5   2     1523.16     1349.14     47.85 o 
   8   5   2     1487.40     1458.68     51.74 o 
   9   5   2      234.47      238.80     25.18 o 
  10   5   2      149.17      157.47     24.57 o 
  11   5   2        1.66       -3.81     19.81 o 
  -9   6   2      252.93      254.46     27.51 o 
  -8   6   2        3.69        1.56     16.87 o 
  -7   6   2       15.60       30.02     15.92 o 
  -6   6   2        1.17       13.06     12.72 o 
  -5   6   2     1068.11     1092.86     37.29 o 
  -4   6   2     4235.95     4161.19     96.30 o 
  -3   6   2      915.68      940.94     18.98 o 
  -2   6   2      480.24      472.94     12.11 o 
  -1   6   2      106.81      112.86      6.26 o 
   0   6   2    12890.08    12690.26    181.02 o 
   1   6   2      299.89      282.02     10.89 o 
   2   6   2     3596.99     3589.14     57.69 o 
   3   6   2     1457.19     1654.41     31.16 o 
   4   6   2     1199.82     1198.64     28.68 o 
   5   6   2      184.79      147.05     11.42 o 
   6   6   2        5.30        0.61     12.29 o 
   7   6   2       15.10       -8.74     12.81 o 
   8   6   2      311.09      244.60     25.09 o 
   9   6   2      224.49      285.00     27.86 o 
  10   6   2       36.48       35.91     20.85 o 
  11   6   2       52.10       61.34     24.05 o 
  -8   7   2       31.63       17.91     18.52 o 
  -7   7   2      131.11      153.58     22.06 o 
  -6   7   2      379.64      345.05     24.75 o 
  -5   7   2     1636.05     1708.12     51.74 o 
  -4   7   2     1430.14     1599.88     46.98 o 
  -3   7   2      169.18      178.58     14.88 o 
  -2   7   2      300.53      289.31     10.45 o 
  -1   7   2     4409.61     4203.18     64.71 o 
   0   7   2     2165.83     2201.97     55.42 o 
   1   7   2      711.65      671.11     33.22 o 
   2   7   2       28.94       15.83      5.64 o 
   3   7   2     1047.08     1155.74     25.43 o 
   4   7   2     3143.32     3025.16     51.92 o 
   5   7   2       14.05       17.25      6.96 o 
   6   7   2        1.51        6.66     12.29 o 
   7   7   2     1009.72      903.38     39.63 o 
   8   7   2      705.73      724.19     38.07 o 
   9   7   2       94.49      111.35     23.45 o 
  10   7   2      280.30      263.20     28.98 o 
  11   7   2       62.56       47.76     17.86 o 
  -8   8   2      540.93      626.25     37.90 o 
  -7   8   2        3.03      -14.28     16.96 o 
  -6   8   2      275.66      282.32     23.53 o 
  -5   8   2       14.06        5.36     12.81 o 
  -4   8   2      371.78      349.29     22.67 o 
  -3   8   2     1271.97     1268.07     40.06 o 
  -2   8   2      252.68      234.91     17.30 o 
  -1   8   2      149.28      124.40     17.43 o 
   0   8   2      153.65      189.16     16.87 o 
   1   8   2      123.38       92.12      9.95 o 
   2   8   2      965.15      944.72     38.07 o 
   3   8   2     1000.31     1017.00     24.65 o 
   4   8   2       85.82       84.87      8.76 o 
   5   8   2       17.13        4.77     14.15 o 
   6   8   2       54.25       56.79      9.46 o 
   7   8   2        6.63        3.55     16.01 o 
   8   8   2      178.57      192.94     25.78 o 
   9   8   2        5.37       31.67     18.95 o 
  10   8   2        1.15       12.37     20.16 o 
  11   8   2       21.44       26.74     25.09 o 
  -7   9   2        1.22      -18.08     17.30 o 
  -6   9   2        2.21       15.66     18.08 o 
  -5   9   2       53.12       60.22     16.44 o 
  -4   9   2      156.17      166.90     18.26 o 
  -3   9   2      376.78      352.84     24.66 o 
  -2   9   2      455.57      493.35     25.70 o 
  -1   9   2      231.39      215.35     19.12 o 
   0   9   2     2375.60     2233.15     45.25 o 
   1   9   2     1956.32     1936.54     50.79 o 
   2   9   2      444.90      455.72     19.81 o 
   3   9   2      139.87      139.64     17.82 o 
   4   9   2       10.67        4.60      7.81 o 
   5   9   2      165.35      162.03     12.24 o 
   6   9   2       56.38       44.03     11.68 o 
   7   9   2       19.68       28.38     17.39 o 
   8   9   2        1.26        8.13     18.78 o 
   9   9   2       28.62       33.22     20.51 o 
  10   9   2       36.47        9.08     23.45 o 
  -7  10   2        4.67      -24.92     18.86 o 
  -6  10   2      114.27      102.18     22.50 o 
  -5  10   2     1904.20     1841.71     58.92 o 
  -4  10   2     1916.00     1929.87     58.75 o 
  -3  10   2        6.01       16.61     14.45 o 
  -2  10   2      204.98      165.43     20.07 o 
  -1  10   2        3.27       -1.21     13.76 o 
   0  10   2     3147.60     3001.71     78.13 o 
   1  10   2       10.06       13.35      7.46 o 
   2  10   2      262.50      255.77     21.11 o 
   3  10   2       65.43       54.69      9.42 o 
   4  10   2     1089.89     1037.93     31.41 o 
   5  10   2       85.15      119.40     18.82 o 
   6  10   2      497.52      488.47     26.74 o 
   7  10   2       55.59       87.65     19.55 o 
   8  10   2        0.22        2.94     19.29 o 
   9  10   2       19.02       44.30     23.10 o 
  10  10   2        4.41       33.57     22.93 o 
  -6  11   2        3.11       19.55     19.64 o 
  -5  11   2      142.82      102.87     23.62 o 
  -4  11   2        0.41      -24.01     16.01 o 
  -3  11   2        1.71      -20.16     14.80 o 
  -2  11   2      168.60      213.19     22.41 o 
  -1  11   2      517.57      541.89     30.37 o 
   0  11   2      536.25      528.74     30.11 o 
   1  11   2       56.20       70.51      9.69 o 
   2  11   2      143.30      152.74     37.38 o 
   3  11   2      141.46      120.10     17.43 o 
   4  11   2     1322.48     1330.23     33.44 o 
   5  11   2      282.78      268.72     47.85 o 
   6  11   2       15.62       18.84     10.66 o 
   7  11   2       45.64       49.17     13.09 o 
   8  11   2      219.48      187.41     27.34 o 
   9  11   2       12.86        6.58     22.15 o 
  -5  12   2       88.20       95.78     25.78 o 
  -4  12   2      410.15      409.25     32.36 o 
  -3  12   2       80.99       43.35     19.73 o 
  -2  12   2     1059.14     1037.57     44.47 o 
  -1  12   2       24.28       53.99     18.60 o 
   0  12   2        1.08        2.16     14.45 o 
   1  12   2       16.66       -3.72     15.31 o 
   2  12   2       38.16       23.06      9.80 o 
   3  12   2       39.91       35.48     10.63 o 
   4  12   2      193.42      193.17     15.78 o 
   5  12   2      199.13      192.39     16.16 o 
   6  12   2      332.65      343.56     20.16 o 
   7  12   2       16.85       38.33     14.09 o 
   8  12   2        2.93      -15.57     20.25 o 
   9  12   2       12.14        9.95     21.54 o 
  -4  13   2      125.54      131.17     27.60 o 
  -3  13   2       14.23       58.92     22.67 o 
  -2  13   2       19.42       29.85     19.81 o 
  -1  13   2       14.08       48.45     18.52 o 
   0  13   2      244.39      252.64     24.23 o 
   1  13   2       67.63       46.03     18.52 o 
   2  13   2       98.27      119.40     21.80 o 
   3  13   2        5.20       -0.66     10.74 o 
   4  13   2      337.84      316.81     25.00 o 
   5  13   2       24.56       37.36     12.65 o 
   6  13   2      108.66      118.39     16.45 o 
   7  13   2       35.13       35.24     15.13 o 
   8  13   2       26.28       16.44     20.68 o 
  -2  14   2        7.03        5.02     21.72 o 
  -1  14   2       96.49      133.94     23.01 o 
   0  14   2      332.04      324.20     29.24 o 
   1  14   2       37.07       44.04     18.78 o 
   2  14   2       49.42       56.33     19.73 o 
   3  14   2       52.06       62.21     22.15 o 
   4  14   2       99.11      133.12     17.22 o 
   5  14   2        0.85        1.65     14.88 o 
   6  14   2      250.17      233.97     20.08 o 
   7  14   2      125.17      126.73     19.51 o 
   0  15   2       75.17      112.22     25.00 o 
   1  15   2       41.73       92.41     23.79 o 
   2  15   2      136.66      154.70     26.65 o 
   3  15   2        3.22        6.14     19.90 o 
   4  15   2       11.88        6.49     23.53 o 
   5  15   2        1.11      -10.89     13.97 o 
  -3 -14   3      165.33      153.23     30.02 o 
  -2 -14   3       52.02       22.24     23.19 o 
  -1 -14   3       18.28        7.01     21.37 o 
   0 -14   3        3.76        7.87     20.16 o 
  -6 -13   3       59.54       71.95     16.13 o 
  -5 -13   3      133.01      145.27     20.98 o 
  -4 -13   3        0.05      -18.17     21.20 o 
  -3 -13   3       22.20        9.60     24.14 o 
  -2 -13   3        3.89       -4.15     20.16 o 
  -1 -13   3       10.23       46.12     21.02 o 
   0 -13   3       73.08      113.26     24.14 o 
   1 -13   3       94.82       74.15     21.63 o 
   2 -13   3       52.24       25.70     19.73 o 
  -7 -12   3       24.16       27.34     18.86 o 
  -6 -12   3        1.54        1.50     13.60 o 
  -5 -12   3        1.63        1.89     13.07 o 
  -4 -12   3       16.78       15.66     13.76 o 
  -2 -12   3        8.82       10.21     18.00 o 
  -1 -12   3      124.68      132.72     23.79 o 
   0 -12   3        0.32       -9.69     16.53 o 
   1 -12   3       36.24       55.98     20.07 o 
   2 -12   3        3.24       13.24     17.56 o 
   3 -12   3        1.93      -11.59     18.86 o 
   4 -12   3       11.09        2.51     18.69 o 
  -8 -11   3        6.87        6.58     21.46 o 
  -7 -11   3      166.94      159.03     24.31 o 
  -6 -11   3        3.59       -0.59     13.26 o 
  -5 -11   3        9.66        9.78     12.49 o 
  -4 -11   3       22.93       17.07     12.03 o 
  -3 -11   3       10.35        2.87      9.26 o 
  -2 -11   3      140.90      107.11     21.02 o 
  -1 -11   3        5.38       19.64     16.27 o 
   0 -11   3       21.69       24.66     16.70 o 
   1 -11   3        4.40       10.56     16.96 o 
   2 -11   3      121.18      158.94     22.24 o 
   3 -11   3        9.66        9.08     16.70 o 
   4 -11   3       23.16        7.56     11.87 o 
   5 -11   3      114.87       91.72     15.50 o 
  -8 -10   3       46.48       87.13     23.53 o 
  -7 -10   3       17.69       50.01     19.21 o 
  -6 -10   3      438.16      494.61     23.27 o 
  -5 -10   3       91.10       75.48     13.65 o 
  -4 -10   3      209.53      201.46     15.73 o 
  -3 -10   3      432.28      394.98     28.94 o 
  -2 -10   3       28.83       19.08     17.13 o 
  -1 -10   3      291.27      250.22     24.40 o 
   0 -10   3      225.65      269.00     23.45 o 
   1 -10   3       14.34       29.94     15.31 o 
   2 -10   3     1401.26     1509.90     51.74 o 
   3 -10   3      105.21      119.06     13.90 o 
   4 -10   3        2.90       -5.92     11.26 o 
   5 -10   3        7.24       20.49     13.66 o 
   6 -10   3       77.38       70.56     15.27 o 
  -9  -9   3       19.83       28.12     25.96 o 
  -8  -9   3       60.09       94.66     24.05 o 
  -7  -9   3       16.84       26.91     18.52 o 
  -6  -9   3       66.64       91.54     20.42 o 
  -5  -9   3      617.94      603.45     38.42 o 
  -4  -9   3      181.24      159.76     13.70 o 
  -3  -9   3      242.19      265.99     15.13 o 
  -2  -9   3        5.82        7.78      8.73 o 
  -1  -9   3        2.91        8.33     14.80 o 
   0  -9   3       30.32       31.84     14.10 o 
   1  -9   3      411.53      390.99     25.26 o 
   2  -9   3      207.47      240.12     14.98 o 
   3  -9   3      134.91      122.42     12.85 o 
   4  -9   3      147.45      150.45     14.43 o 
   5  -9   3      205.05      193.72     23.62 o 
   6  -9   3       27.26       36.51     17.22 o 
   7  -9   3       28.55       32.45     18.60 o 
  -9  -8   3        0.81       19.73     24.75 o 
  -8  -8   3        6.71       19.21     21.89 o 
  -7  -8   3        0.17      -18.17     18.17 o 
  -6  -8   3      158.24      160.84     21.37 o 
  -5  -8   3        5.70       20.11      9.81 o 
  -4  -8   3      357.73      418.07     17.72 o 
  -3  -8   3       20.07       15.49      8.32 o 
  -2  -8   3      553.20      624.13     21.54 o 
  -1  -8   3        7.02       -1.47      7.10 o 
   0  -8   3       84.98       72.42      9.31 o 
   1  -8   3      157.35      192.45     14.06 o 
   2  -8   3      285.74      281.33     15.08 o 
   3  -8   3     1504.75     1457.97     51.57 o 
   4  -8   3       28.66       36.08     15.83 o 
   5  -8   3      343.64      349.64     26.65 o 
   6  -8   3      250.72      249.88     23.97 o 
   7  -8   3       15.75      -11.16     16.87 o 
   8  -8   3       68.54       50.36     20.07 o 
 -10  -7   3       34.04       74.24     26.91 o 
  -9  -7   3       17.10       49.75     25.61 o 
  -8  -7   3      169.86      177.89     26.04 o 
  -7  -7   3      147.35      161.71     24.49 o 
  -6  -7   3      423.43      506.15     30.72 o 
  -5  -7   3      159.08      123.54     12.14 o 
  -4  -7   3      543.99      548.63     19.48 o 
  -3  -7   3       54.79       55.44     19.38 o 
  -2  -7   3      600.00      502.93     16.89 o 
  -1  -7   3      201.33      262.39      9.40 o 
   0  -7   3      941.47      983.54     25.42 o 
   1  -7   3      593.35      694.59     32.49 o 
   2  -7   3      434.31      439.50     16.76 o 
   3  -7   3       14.07       27.14      9.42 o 
   4  -7   3       11.01        6.58     13.06 o 
   5  -7   3      172.69      208.60     19.90 o 
   6  -7   3       19.97       19.73     14.62 o 
   7  -7   3      108.05      136.45     18.34 o 
   8  -7   3       66.84       89.55     18.52 o 
 -10  -6   3       21.41       38.93     24.40 o 
  -9  -6   3      473.50      559.97     41.70 o 
  -8  -6   3      289.45      362.70     30.97 o 
  -7  -6   3       24.11       66.62     20.07 o 
  -6  -6   3      503.43      541.63     32.36 o 
  -5  -6   3      128.28      127.10     17.82 o 
  -4  -6   3      454.66      404.89     16.15 o 
  -3  -6   3     1052.70     1004.07     24.04 o 
  -2  -6   3      126.98      113.49      6.00 o 
  -1  -6   3      143.79      126.44      6.42 o 
   0  -6   3      909.84      937.38     16.85 o 
   1  -6   3     2253.48     2444.16     44.95 o 
   2  -6   3     1376.21     1351.45     66.54 o 
   3  -6   3      146.93      154.10     14.71 o 
   4  -6   3       26.82        3.81     11.07 o 
   5  -6   3      247.98      226.86     18.26 o 
   6  -6   3     2557.56     2414.31     64.37 o 
   7  -6   3       83.95       93.44     16.27 o 
   8  -6   3        3.18        9.60     15.31 o 
   9  -6   3        1.82       -7.01     16.79 o 
 -10  -5   3      125.85      165.69     28.90 o 
  -9  -5   3       10.88       19.21     21.98 o 
  -8  -5   3      159.76      186.97     26.30 o 
  -7  -5   3       33.90       37.29     16.70 o 
  -6  -5   3       33.92       16.79     14.02 o 
  -5  -5   3      749.60      682.40     30.46 o 
  -4  -5   3     2640.17     2665.23     68.44 o 
  -3  -5   3      540.03      632.76     17.40 o 
  -2  -5   3      404.09      348.62      8.86 o 
  -1  -5   3     7334.50     8048.30    224.35 o 
   0  -5   3      809.59      936.25     16.27 o 
   1  -5   3    11286.58    11075.80    130.75 o 
   2  -5   3      290.85      278.77      7.22 o 
   3  -5   3      761.76      711.21     26.99 o 
   4  -5   3      235.19      303.95     17.48 o 
   5  -5   3     2249.13     2091.15     54.16 o 
   6  -5   3      232.42      226.34     17.65 o 
   7  -5   3       77.15       51.39     12.81 o 
   8  -5   3       60.78       28.03     14.97 o 
   9  -5   3       45.31       49.84     17.91 o 
 -10  -4   3       20.19       46.89     23.10 o 
  -9  -4   3        1.53      -18.34     16.79 o 
  -8  -4   3        1.72       -1.47     15.49 o 
  -7  -4   3      403.64      445.59     30.46 o 
  -6  -4   3     1391.53     1494.67     49.49 o 
  -5  -4   3      661.09      608.94     28.73 o 
  -4  -4   3       41.62       37.38     11.33 o 
  -3  -4   3      278.34      220.06     10.38 o 
  -2  -4   3      720.14      810.02     26.13 o 
   1  -4   3      774.40      749.85     12.97 o 
   2  -4   3       75.29       84.64      4.95 o 
   3  -4   3     3217.03     3056.56     70.86 o 
   4  -4   3      175.62      183.69     14.36 o 
   5  -4   3      301.74      316.24     18.26 o 
   6  -4   3       43.76       47.07     10.47 o 
   7  -4   3      176.79      176.94     17.13 o 
   8  -4   3        2.60        6.58     13.76 o 
   9  -4   3      301.20      282.84     23.19 o 
  10  -4   3      101.51      115.68     20.77 o 
 -10  -3   3       56.59       57.36     21.80 o 
  -9  -3   3      127.32       84.71     20.68 o 
  -8  -3   3        0.02      -15.23     15.49 o 
  -7  -3   3      291.55      312.26     24.14 o 
  -6  -3   3        7.33       -1.56     11.51 o 
  -5  -3   3        5.97       17.39     10.30 o 
  -4  -3   3     1214.70     1543.73     43.87 o 
  -3  -3   3      141.50      139.56     12.20 o 
  -1  -3   3     4799.41     4237.71     51.87 o 
   1  -3   3      926.22     1023.16     15.48 o 
   2  -3   3      336.65      324.31      7.20 o 
   3  -3   3     2000.24     2158.51     29.03 o 
   4  -3   3      470.87      505.13     10.92 o 
   5  -3   3      260.10      240.62     14.71 o 
   6  -3   3      264.70      223.75     16.27 o 
   7  -3   3      345.01      401.38     21.54 o 
   8  -3   3      113.12      108.59     15.57 o 
   9  -3   3       57.72       62.21     16.01 o 
  10  -3   3       27.93       36.17     16.70 o 
 -10  -2   3        2.09      -16.35     17.30 o 
  -9  -2   3       14.04       21.20     16.79 o 
  -8  -2   3      276.89      327.40     25.18 o 
  -7  -2   3       14.68       -8.39     12.72 o 
  -6  -2   3      618.91      703.51     30.11 o 
  -5  -2   3     1401.41     1400.79     41.36 o 
  -4  -2   3     3696.56     4356.82     96.82 o 
  -3  -2   3     1797.54     1491.73     39.11 o 
  -2  -2   3     4827.84     5631.98    117.15 o 
  -1  -2   3     5544.82     4737.53     56.99 o 
   0  -2   3     1554.66     1346.59     18.34 o 
   1  -2   3    23538.03    24176.71    276.82 o 
   3  -2   3     1185.02     1339.96     19.42 o 
   4  -2   3     1993.20     2027.12     32.75 o 
   5  -2   3      264.23      268.78      9.36 o 
   6  -2   3     1677.26     1749.74     45.51 o 
   7  -2   3      213.50      194.76     15.31 o 
   8  -2   3       17.34       10.04     11.51 o 
   9  -2   3       28.25       42.83     14.71 o 
  10  -2   3      203.82      235.34     22.32 o 
 -10  -1   3      322.04      270.76     17.80 o 
  -9  -1   3       15.47        1.90     15.31 o 
  -8  -1   3        2.13        5.28     13.32 o 
  -7  -1   3      188.19      158.34     17.30 o 
  -6  -1   3     2844.48     2962.95     73.02 o 
  -5  -1   3      617.64      639.57     25.44 o 
  -4  -1   3     1974.86     1721.27     44.73 o 
  -2  -1   3     2518.29     3099.31     67.23 o 
  -1  -1   3    85008.12    86511.58   1694.71 o 
   0  -1   3    43192.09    44962.29    517.39 o 
   3  -1   3       28.48       18.79      4.75 o 
   4  -1   3      806.84      788.35     13.95 o 
   5  -1   3     4165.38     4523.52     68.58 o 
   6  -1   3        1.25       -7.43      4.95 o 
   7  -1   3      200.99      216.31     16.09 o 
   8  -1   3      656.88      601.85     26.22 o 
   9  -1   3      391.81      402.76     24.40 o 
  10  -1   3        2.10        3.89     15.14 o 
  11  -1   3        8.86       -3.11     21.98 o 
 -10   0   3      276.46      208.60     23.71 o 
  -9   0   3       66.56       58.77     21.93 o 
  -8   0   3        6.26       -6.95      8.99 o 
  -7   0   3     1071.97     1081.53     37.98 o 
  -6   0   3      115.85       81.24     11.94 o 
  -5   0   3      225.10      169.15     13.41 o 
  -4   0   3       41.83       69.56      9.34 o 
  -2   0   3     1576.33     1977.29     44.65 o 
  -1   0   3     4492.87     3875.06     79.69 o 
   2   0   3     4311.31     3921.01     80.21 o 
   3   0   3     3217.61     3611.48     44.70 o 
   4   0   3     4612.22     5189.91     64.08 o 
   5   0   3        9.58        7.91      4.37 o 
   6   0   3      249.03      307.52     11.53 o 
   7   0   3     1422.78     1418.72     28.81 o 
   8   0   3       15.80       26.39     11.07 o 
   9   0   3      200.24      205.40     18.34 o 
  10   0   3       85.37       80.64     16.79 o 
  11   0   3        7.11      -24.14     21.89 o 
  -9   1   3      332.59      307.15     27.08 o 
  -8   1   3        2.72       14.57     12.20 o 
  -7   1   3      205.99      235.57     13.03 o 
  -6   1   3       13.23        4.38     12.29 o 
  -5   1   3     1028.61      926.74     28.55 o 
  -4   1   3     1092.06      973.29     27.69 o 
  -3   1   3    10056.87    10979.21    218.64 o 
   1   1   3     4905.89     4107.50     65.84 o 
   2   1   3     8792.36     9723.35    138.38 o 
   3   1   3      473.08      364.67     10.28 o 
   4   1   3     3420.03     3422.95     43.88 o 
   5   1   3      933.71     1077.80     19.56 o 
   6   1   3      698.26      621.41     14.07 o 
   7   1   3      114.66      150.66      9.79 o 
   8   1   3      162.34      214.94     16.35 o 
   9   1   3      180.10      148.13     16.44 o 
  10   1   3        1.87        0.86     10.55 o 
  11   1   3       38.40       36.25     23.19 o 
 -10   2   3       71.66       66.80     22.93 o 
  -9   2   3        1.55        1.99     17.13 o 
  -8   2   3     1004.92     1099.95     42.83 o 
  -7   2   3        3.12        7.51     11.25 o 
  -6   2   3      223.35      175.38     18.21 o 
  -5   2   3      709.71      757.22     18.42 o 
  -4   2   3     4396.31     4775.29     72.68 o 
  -3   2   3     3299.40     3021.38     47.13 o 
  -2   2   3     2544.12     2220.51     34.97 o 
  -1   2   3     1983.25     1551.59     24.70 o 
   1   2   3     9330.79     9987.08    141.03 o 
   3   2   3     3383.69     3933.91     59.93 o 
   4   2   3     1260.20     1072.65     22.10 o 
   5   2   3     3637.34     3494.69     59.74 o 
   6   2   3      434.81      452.63     21.15 o 
   7   2   3      708.56      707.43     16.29 o 
   8   2   3      380.55      332.72     12.75 o 
   9   2   3      102.89      108.43      9.85 o 
  10   2   3      223.08      222.25     46.16 o 
  11   2   3        5.71       -9.26     18.17 o 
 -10   3   3        0.84        8.57     20.16 o 
  -9   3   3       82.23       75.01     22.32 o 
  -8   3   3       16.82       20.25     15.92 o 
  -7   3   3        2.41      -10.30     13.41 o 
  -6   3   3     2831.38     2933.36     73.72 o 
  -5   3   3       11.86        6.05      5.42 o 
  -4   3   3     1044.78      951.26     19.49 o 
  -3   3   3      164.34      154.21      7.09 o 
  -2   3   3     5739.09     5364.90     78.34 o 
  -1   3   3     4300.00     5025.65     72.87 o 
   0   3   3    19618.29    21389.57    440.66 o 
   2   3   3     2285.93     2242.35     35.19 o 
   3   3   3     5598.87     4977.10     88.86 o 
   4   3   3        5.83        0.87      4.11 o 
   5   3   3      668.53      647.41     17.74 o 
   6   3   3      241.53      306.26     24.10 o 
   7   3   3     2268.69     2473.45     49.97 o 
   8   3   3     1295.29     1269.41     31.10 o 
   9   3   3      127.41      181.31     13.88 o 
  10   3   3      111.34       98.60     10.14 o 
 -10   4   3       30.11       24.57     23.97 o 
  -9   4   3        2.41        3.81     20.33 o 
  -8   4   3      155.56      124.25     20.77 o 
  -7   4   3     1176.95     1257.77     45.94 o 
  -6   4   3        2.36        5.80     12.89 o 
  -5   4   3        2.71       -3.55      5.30 o 
  -4   4   3        6.24        3.16      4.57 o 
  -3   4   3       26.43       22.82      6.84 o 
  -2   4   3     3580.96     3914.99     58.80 o 
  -1   4   3      188.41      211.43      7.10 o 
   0   4   3      581.40      535.82     14.97 o 
   1   4   3        6.11        1.87      2.91 o 
   2   4   3     3379.48     3224.30     40.01 o 
   3   4   3      821.50      818.49     13.05 o 
   4   4   3      383.13      364.18     11.17 o 
   5   4   3     1310.30     1443.73     28.35 o 
   6   4   3       43.08       51.72      7.36 o 
   7   4   3     3007.45     2814.34     70.90 o 
   8   4   3     1885.64     1699.43     36.84 o 
   9   4   3      398.66      416.52     18.96 o 
  10   4   3      449.83      375.59     29.85 o 
  11   4   3       51.23       46.12     20.85 o 
  -9   5   3      120.16       95.95     24.66 o 
  -8   5   3      275.43      312.34     28.21 o 
  -7   5   3       24.03       48.45     17.22 o 
  -6   5   3       21.62       22.24     14.19 o 
  -5   5   3     1044.13     1135.95     37.90 o 
  -4   5   3     1473.31     1442.61     26.87 o 
  -3   5   3     5697.71     6283.09    144.62 o 
  -1   5   3     7272.08     8393.53    120.54 o 
   0   5   3       13.93        4.50      4.93 o 
   1   5   3     9619.64     9582.67    141.94 o 
   2   5   3     1948.30     1804.91     31.16 o 
   3   5   3       53.26       41.05      3.49 o 
   4   5   3    10489.90    12153.18    142.75 o 
   5   5   3     1128.63     1171.14     23.83 o 
   6   5   3     1512.58     1513.53     30.08 o 
   7   5   3       44.04       48.64      8.38 o 
   8   5   3      213.71      249.01     23.71 o 
   9   5   3       10.94       15.23     16.27 o 
  10   5   3       23.10       10.38     18.17 o 
  11   5   3       21.81       14.19     20.33 o 
  -9   6   3       93.89       87.91     23.79 o 
  -8   6   3      195.77      193.81     24.31 o 
  -7   6   3      109.42       83.84     19.73 o 
  -6   6   3       40.44       14.80     14.02 o 
  -5   6   3     1644.97     1615.80     48.54 o 
  -4   6   3     5445.35     5698.77    127.36 o 
  -3   6   3      338.56      379.97     12.08 o 
  -2   6   3      533.69      610.52     22.28 o 
  -1   6   3     2337.98     2127.41     35.09 o 
   0   6   3     1083.17     1315.31     24.38 o 
   1   6   3     1135.91      979.96     22.06 o 
   2   6   3      756.96      788.26     35.52 o 
   3   6   3     3318.31     3408.80    122.86 o 
   4   6   3      573.38      600.96     11.93 o 
   5   6   3     2451.88     2334.15     47.54 o 
   6   6   3      516.95      565.08     28.90 o 
   7   6   3       22.92       15.75     13.93 o 
   8   6   3        5.59       17.48     15.83 o 
   9   6   3       86.11       87.39     21.37 o 
  10   6   3      130.09      144.41     24.83 o 
  11   6   3       36.37        1.12     21.54 o 
  -8   7   3       23.89       26.82     21.02 o 
  -7   7   3      159.26      117.41     21.37 o 
  -6   7   3      807.80      808.64     35.39 o 
  -5   7   3       27.15       14.45     12.72 o 
  -4   7   3        2.06       -6.06     11.33 o 
  -3   7   3      231.05      218.38     16.96 o 
  -2   7   3     1149.72     1050.04     42.35 o 
  -1   7   3      422.40      466.30     13.04 o 
   0   7   3     5213.69     4955.83    146.83 o 
   1   7   3       95.28       88.05      7.39 o 
   2   7   3     1343.94     1160.82     36.94 o 
   3   7   3     5832.09     5972.81     91.88 o 
   4   7   3     1528.38     1582.60     31.41 o 
   5   7   3      806.06      761.80     20.37 o 
   6   7   3        5.22       -4.59     12.63 o 
   7   7   3       14.48       12.11     15.40 o 
   8   7   3       12.46       17.56     15.92 o 
   9   7   3      261.17      223.83     27.34 o 
  10   7   3       60.98       44.04     22.24 o 
  11   7   3      126.77      140.51     28.21 o 
  -8   8   3       54.67       66.88     22.24 o 
  -7   8   3      790.23      790.55     40.23 o 
  -6   8   3        1.47        0.69     16.01 o 
  -5   8   3       39.92       72.59     16.27 o 
  -4   8   3      276.10      273.41     21.63 o 
  -3   8   3     4078.78     4041.88     95.52 o 
  -2   8   3     2164.54     2233.43     38.64 o 
  -1   8   3      482.34      468.21     14.13 o 
   0   8   3      201.99      191.78     10.27 o 
   1   8   3       76.80       61.10      7.41 o 
   2   8   3     2397.18     2292.82     65.63 o 
   3   8   3       10.93       12.25     11.38 o 
   4   8   3      498.06      497.12     16.99 o 
   5   8   3      273.13      240.47     14.62 o 
   6   8   3     1373.16     1360.02     31.37 o 
   7   8   3      311.99      300.49     26.56 o 
   8   8   3      500.54      466.79     33.66 o 
   9   8   3       10.71       -6.92     18.26 o 
  10   8   3       32.51       38.33     21.37 o 
  11   8   3       32.98       27.86     25.18 o 
  -7   9   3      106.65      115.07     22.58 o 
  -6   9   3      128.34      130.48     22.50 o 
  -5   9   3       29.59       53.04     17.56 o 
  -4   9   3      726.08      691.40     31.67 o 
  -3   9   3     2297.23     2322.17     63.59 o 
  -2   9   3        0.55       -4.76     10.47 o 
  -1   9   3       47.37       46.27      7.39 o 
   0   9   3      488.04      466.15     15.57 o 
   1   9   3     1312.58     1245.62     75.62 o 
   2   9   3      316.00      317.89     14.47 o 
   3   9   3       47.54       38.15      7.92 o 
   5   9   3       67.41       78.81      9.80 o 
   6   9   3      276.54      267.83     20.72 o 
   7   9   3      195.85      197.36     24.40 o 
   8   9   3        4.26       30.63     18.08 o 
   9   9   3        6.20       39.54     21.80 o 
  10   9   3       34.96       60.57     23.19 o 
  -7  10   3       51.59       46.64     23.19 o 
  -6  10   3      133.84      140.34     23.71 o 
  -5  10   3      191.25      129.00     20.33 o 
  -4  10   3       32.35       38.76     17.56 o 
  -3  10   3        4.17       -2.68     15.05 o 
  -2  10   3      200.16      166.90     19.90 o 
  -1  10   3      498.53      450.95     27.69 o 
   0  10   3      337.16      320.63     14.89 o 
   1  10   3        8.21       10.57      7.59 o 
   2  10   3      123.62      144.94     13.67 o 
   3  10   3      859.92      790.09     39.54 o 
   4  10   3      762.87      759.22     23.48 o 
   5  10   3       12.71        4.28      8.69 o 
   6  10   3       95.48       92.38     11.87 o 
   7  10   3       26.98       53.04     19.81 o 
   8  10   3        0.64      -22.67     17.48 o 
   9  10   3        0.73       -7.35     20.77 o 
  10  10   3       16.55       10.90     23.45 o 
  -6  11   3      150.84      164.82     26.91 o 
  -5  11   3        2.25        7.87     19.64 o 
  -4  11   3        3.66       -3.81     16.53 o 
  -3  11   3       96.42       84.19     18.86 o 
  -2  11   3     2482.06     2294.39     67.92 o 
  -1  11   3       27.59       22.15     16.01 o 
   0  11   3      103.83      117.06     17.39 o 
   1  11   3        2.63       -9.32      7.57 o 
   2  11   3      161.46      151.57     12.31 o 
   3  11   3     1789.74     1883.98     81.63 o 
   4  11   3     2318.10     2208.97     45.49 o 
   5  11   3      115.76      110.82     12.86 o 
   6  11   3        9.22        7.07     10.99 o 
   7  11   3       31.96       47.98     12.32 o 
   8  11   3       15.51       -5.71     19.12 o 
   9  11   3        1.31        8.91     21.46 o 
  10  11   3       29.82       12.55     22.15 o 
  -5  12   3       87.47       99.33     23.79 o 
  -4  12   3       36.07       16.35     19.38 o 
  -3  12   3      832.35      855.53     40.92 o 
  -2  12   3      254.93      244.34     25.00 o 
  -1  12   3        0.34        0.52     17.22 o 
   0  12   3      129.65       95.00     19.03 o 
   1  12   3       16.41       15.49     15.83 o 
   2  12   3     1615.26     1601.88     96.56 o 
   3  12   3       84.10       96.54     18.73 o 
   4  12   3      271.38      230.69     35.91 o 
   5  12   3      643.25      634.92     56.20 o 
   6  12   3      148.15      151.03     14.90 o 
   7  12   3       52.33       56.06     13.92 o 
   8  12   3      228.85      213.36     28.55 o 
   9  12   3       47.29       60.57     25.26 o 
  -4  13   3      142.42      132.29     25.96 o 
  -3  13   3      126.53      109.19     25.78 o 
  -2  13   3        3.43       15.75     19.38 o 
  -1  13   3       15.85        2.60     17.82 o 
   0  13   3      376.28      366.85     28.64 o 
   1  13   3      298.25      308.54     25.26 o 
   2  13   3       43.96       56.50     17.22 o 
   3  13   3       22.60        9.44     10.37 o 
   4  13   3      159.99      165.21     15.17 o 
   5  13   3       17.12       30.78     12.66 o 
   6  13   3       81.70       93.39     16.87 o 
   7  13   3       49.59       43.54     14.51 o 
   8  13   3       22.77      -14.02     21.11 o 
  -2  14   3      146.76      180.05     26.65 o 
  -1  14   3       13.27      -11.42     19.81 o 
   0  14   3       94.06       83.32     20.68 o 
   1  14   3        8.00       26.99     17.56 o 
   2  14   3        8.69        9.08     17.30 o 
   3  14   3       10.94      -22.15     17.39 o 
   4  14   3       72.02       46.64     13.83 o 
   5  14   3       37.85       30.24     15.57 o 
   6  14   3       70.47       95.27     28.38 o 
   7  14   3       33.53       29.55     15.34 o 
   0  15   3       10.13        3.63     20.68 o 
   1  15   3       40.97       51.22     22.50 o 
   2  15   3      370.24      417.47     33.14 o 
   3  15   3       10.32       58.66     22.76 o 
   4  15   3       22.40       24.05     22.41 o 
   5  15   3      117.64      130.47     22.06 o 
   6  15   3       22.46       24.50     30.93 o 
  -5 -13   4       58.05       46.81     27.43 o 
  -4 -13   4       25.80      -33.31     24.14 o 
  -3 -13   4       18.53       32.71     25.70 o 
  -2 -13   4       44.99       19.90     24.05 o 
  -1 -13   4        0.17      -10.12     21.37 o 
   0 -13   4       48.60       43.09     23.27 o 
   1 -13   4        0.83        9.52     19.73 o 
   2 -13   4        0.48      -21.02     17.91 o 
  -6 -12   4        1.63        1.68     14.67 o 
  -5 -12   4       72.06      101.47     16.74 o 
  -4 -12   4        9.41       23.36     24.92 o 
  -3 -12   4       18.68      -27.69     20.25 o 
  -2 -12   4        4.60        0.87     19.12 o 
  -1 -12   4      187.41      177.80     26.65 o 
   0 -12   4        2.89       29.94     20.33 o 
   1 -12   4        3.24        4.50     19.47 o 
   2 -12   4       17.25       27.95     18.52 o 
   3 -12   4       26.41        8.74     19.73 o 
  -7 -11   4        0.11       -7.87     18.95 o 
  -6 -11   4       22.63       17.68     18.73 o 
  -5 -11   4        0.18        3.78     13.13 o 
  -4 -11   4        0.69      -17.13     11.42 o 
  -3 -11   4       74.49       76.23     22.50 o 
  -2 -11   4        1.47        8.13     17.65 o 
  -1 -11   4      108.67      101.58     21.98 o 
   0 -11   4        6.01       10.12     16.61 o 
   1 -11   4        6.12        1.64     17.74 o 
   2 -11   4        0.78        6.14     18.00 o 
   3 -11   4       96.62       63.25     18.60 o 
   4 -11   4       91.70      101.66     20.94 o 
   5 -11   4       74.29       67.60     17.61 o 
  -8 -10   4        1.85        1.56     22.58 o 
  -7 -10   4        0.93        7.35     20.51 o 
  -6 -10   4      229.94      242.87     26.30 o 
  -5 -10   4        1.26        1.25     12.35 o 
  -4 -10   4        6.28       -2.21     11.22 o 
  -3 -10   4       47.02       40.09     11.39 o 
  -2 -10   4        1.74       23.01     17.56 o 
  -1 -10   4        7.43       -6.32     14.28 o 
   0 -10   4      212.47      228.33     24.40 o 
   1 -10   4       45.78       54.25     18.52 o 
   2 -10   4       85.92      100.28     18.52 o 
   3 -10   4       19.12       19.03     21.15 o 
   4 -10   4        0.54       -8.46     11.72 o 
   5 -10   4       34.70       43.61     13.17 o 
   6 -10   4        8.48       25.79     14.80 o 
  -9  -9   4      129.58      206.36     33.48 o 
  -8  -9   4       56.19       26.48     24.23 o 
  -7  -9   4       32.87       36.51     21.80 o 
  -6  -9   4       43.10       35.13     19.12 o 
  -5  -9   4      355.93      358.33     19.89 o 
  -4  -9   4        1.59      -13.81      9.21 o 
  -3  -9   4      457.74      522.28     20.31 o 
  -2  -9   4      451.04      511.18     19.61 o 
  -1  -9   4       16.64        5.02     14.88 o 
   0  -9   4      993.17     1030.48     42.31 o 
   1  -9   4       21.96       21.46     14.02 o 
   2  -9   4        2.20        0.27      9.82 o 
   3  -9   4       59.15       56.52     11.67 o 
   4  -9   4       78.03       97.75     22.15 o 
   5  -9   4      274.46      282.96     18.81 o 
   6  -9   4       38.05       25.63     13.29 o 
   7  -9   4        2.07      -10.70     13.38 o 
  -9  -8   4       38.52       23.53     26.39 o 
  -8  -8   4        0.03       -7.44     22.50 o 
  -7  -8   4        6.54       -8.74     17.56 o 
  -6  -8   4       42.09       41.36     17.82 o 
  -5  -8   4      512.18      602.11     31.67 o 
  -4  -8   4       91.11      124.37     12.52 o 
  -3  -8   4      190.49      226.84     14.28 o 
  -2  -8   4      116.65      116.25     11.07 o 
  -1  -8   4     1605.80     1536.79     66.19 o 
   0  -8   4        7.25       -8.65     11.77 o 
   1  -8   4        2.71        1.02      8.38 o 
   2  -8   4      363.25      387.86     17.13 o 
   3  -8   4      989.62      994.77     27.42 o 
   4  -8   4        7.03        7.60     12.11 o 
   5  -8   4       31.90       18.85     11.05 o 
   6  -8   4        0.63       -4.39     11.82 o 
   7  -8   4       17.95       16.12     12.33 o 
   8  -8   4      131.49      124.46     17.56 o 
  -9  -7   4       76.60      112.05     26.99 o 
  -8  -7   4       95.36      111.18     25.78 o 
  -7  -7   4       30.32       69.48     20.16 o 
  -6  -7   4        4.50       -7.27     15.05 o 
  -5  -7   4        1.13       -0.61     13.50 o 
  -4  -7   4        6.45        4.04      8.15 o 
  -3  -7   4        4.34        4.07      7.49 o 
  -2  -7   4      542.63      501.91     17.50 o 
  -1  -7   4       55.13       73.35      8.63 o 
   0  -7   4      316.08      320.60     13.00 o 
   1  -7   4       10.68        7.86      7.42 o 
   2  -7   4       99.32      106.06     10.61 o 
   3  -7   4     1084.72     1147.36     29.15 o 
   4  -7   4      199.86      211.75     15.01 o 
   5  -7   4       43.57       44.87     18.91 o 
   6  -7   4      198.54      167.85     15.39 o 
   7  -7   4      287.99      242.97     17.46 o 
   8  -7   4      234.77      194.73     25.83 o 
 -10  -6   4       41.76       42.66     27.51 o 
  -9  -6   4       39.11       23.71     22.41 o 
  -8  -6   4       39.61       39.02     22.06 o 
  -7  -6   4       72.93       59.96     18.95 o 
  -6  -6   4      151.21      150.98     20.16 o 
  -5  -6   4        5.81        7.61     13.76 o 
  -4  -6   4      150.79      134.39     13.80 o 
  -3  -6   4      329.36      247.86     13.02 o 
  -2  -6   4      114.28      149.89      7.53 o 
  -1  -6   4      598.22      612.60     13.42 o 
   0  -6   4     3069.36     3236.76     43.62 o 
   1  -6   4      923.54      973.37     17.62 o 
   2  -6   4       12.64        0.80      6.95 o 
   3  -6   4       59.32       65.01      9.88 o 
   4  -6   4      263.47      272.59     14.80 o 
   5  -6   4      116.78      117.33     12.27 o 
   6  -6   4       32.41       24.29     10.93 o 
   7  -6   4       54.93       76.46     12.71 o 
   8  -6   4        3.12       -3.11     24.75 o 
   9  -6   4       21.37       30.96     14.57 o 
  -9  -5   4       13.12       -8.48     21.54 o 
  -8  -5   4      277.41      308.45     29.68 o 
  -7  -5   4      151.18      129.52     22.24 o 
  -6  -5   4        1.75       25.87     15.57 o 
  -5  -5   4     1370.13     1333.39     45.51 o 
  -4  -5   4        1.59        9.95     11.25 o 
  -3  -5   4      532.38      477.30     15.69 o 
  -2  -5   4     4830.95     5082.05     63.76 o 
  -1  -5   4       95.29      103.78      7.47 o 
   0  -5   4       13.76       23.48      4.57 o 
   1  -5   4     3848.27     3873.30     49.91 o 
   2  -5   4      749.24      684.82     13.05 o 
   3  -5   4      148.35      179.29     11.49 o 
   4  -5   4     1333.59     1316.64     30.54 o 
   5  -5   4       14.69       18.01      8.89 o 
   6  -5   4       31.92       45.37     22.76 o 
   7  -5   4       84.13       82.59     28.29 o 
   8  -5   4      339.71      318.06     19.15 o 
   9  -5   4      116.76      132.39     16.12 o 
 -10  -4   4       79.22       72.68     24.66 o 
  -9  -4   4      110.58       94.22     21.80 o 
  -8  -4   4      177.63      176.68     24.66 o 
  -7  -4   4      334.68      354.57     27.34 o 
  -6  -4   4      198.56      182.73     19.55 o 
  -5  -4   4      147.13      178.32     17.39 o 
  -4  -4   4     1433.84     1567.43     45.77 o 
  -3  -4   4     1677.31     1855.11     34.99 o 
  -2  -4   4       67.90       94.14      8.26 o 
  -1  -4   4     9892.55     9570.12    113.41 o 
   0  -4   4      349.55      442.84     16.70 o 
   1  -4   4     4651.36     4615.04     57.53 o 
   2  -4   4     1108.48     1096.72     17.59 o 
   3  -4   4     5259.78     5266.45     83.74 o 
   4  -4   4      288.64      291.93     24.01 o 
   5  -4   4      155.42      173.87     11.25 o 
   6  -4   4      113.71       99.32     10.78 o 
   7  -4   4       70.53       53.40     11.46 o 
   8  -4   4      533.77      507.62     30.37 o 
   9  -4   4        0.19        3.56     13.19 o 
  10  -4   4       12.42       -3.89     22.15 o 
 -10  -3   4        9.85       -0.78     18.00 o 
  -9  -3   4       80.82       80.12     19.81 o 
  -7  -3   4      445.31      458.74     29.94 o 
  -6  -3   4       48.52       67.31     15.83 o 
  -5  -3   4       46.51       43.95     12.98 o 
  -4  -3   4     2043.49     2227.51     57.54 o 
  -3  -3   4      616.50      685.08     25.52 o 
  -2  -3   4       20.42       25.99      5.41 o 
   0  -3   4      266.82      264.75      7.93 o 
   1  -3   4     4760.22     4785.80     58.68 o 
   2  -3   4       16.14       28.26      5.23 o 
   3  -3   4     4061.68     3958.49     50.28 o 
   4  -3   4      127.94      124.12      8.53 o 
   5  -3   4      749.88      679.16     19.08 o 
   6  -3   4       55.88       54.14      8.78 o 
   7  -3   4      549.81      535.73     51.09 o 
   8  -3   4      128.88      180.80     26.09 o 
   9  -3   4      270.39      252.66     17.78 o 
  10  -3   4        0.64       27.86     22.50 o 
 -10  -2   4        8.70       11.33     19.47 o 
  -9  -2   4      138.93      173.30     23.53 o 
  -8  -2   4       42.53       31.84     15.14 o 
  -7  -2   4       76.46       57.80     16.09 o 
  -6  -2   4       13.81       31.49     12.20 o 
  -5  -2   4      853.90      846.53     31.67 o 
  -4  -2   4     1605.65     1443.45     41.10 o 
  -3  -2   4     8156.32     7953.80    164.82 o 
  -2  -2   4      182.29      154.79     11.68 o 
  -1  -2   4     5256.45     5011.24     60.71 o 
   0  -2   4      182.79      196.00      5.85 o 
   1  -2   4      340.54      281.11      8.26 o 
   2  -2   4      332.70      283.98      7.60 o 
   3  -2   4      183.19      226.88      7.03 o 
   4  -2   4      616.17      597.92     23.26 o 
   5  -2   4      594.44      519.54     20.20 o 
   6  -2   4      793.41      794.82     66.62 o 
   7  -2   4      446.22      441.88     27.64 o 
   8  -2   4       20.12       17.72     12.24 o 
   9  -2   4       41.56       34.95     17.82 o 
  10  -2   4        8.08        8.83     21.11 o 
 -10  -1   4       82.53       82.12     14.17 o 
  -9  -1   4       50.27       41.44     16.09 o 
  -8  -1   4       11.20       14.80     13.84 o 
  -7  -1   4      470.05      434.77     27.60 o 
  -6  -1   4        4.19        2.25     11.42 o 
  -5  -1   4     2559.63     2671.54     66.28 o 
  -4  -1   4     1813.33     1721.96     45.34 o 
  -3  -1   4     2104.70     1846.55     45.68 o 
  -2  -1   4      361.11      456.32     17.22 o 
  -1  -1   4     1810.31     2175.68     48.80 o 
   1  -1   4     4437.12     3930.30     57.34 o 
   2  -1   4     2776.42     2835.76     35.88 o 
   3  -1   4     1609.08     1661.36     23.21 o 
   4  -1   4     2750.10     2788.75     36.98 o 
   5  -1   4       96.92      137.84     16.15 o 
   6  -1   4        0.40        9.47      7.27 o 
   7  -1   4        0.46       -4.62      7.26 o 
   8  -1   4      161.32      112.21     11.35 o 
   9  -1   4        5.98       20.40     10.45 o 
  10  -1   4       24.25       -6.14     21.46 o 
  11  -1   4        0.11       33.92     24.83 o 
 -10   0   4        3.29        9.00     17.22 o 
  -9   0   4      237.23      199.15     15.23 o 
  -8   0   4       97.93       97.42     16.61 o 
  -7   0   4       24.67       27.17     12.89 o 
  -6   0   4      437.96      386.32     22.15 o 
  -5   0   4        7.81       -6.58      7.61 o 
  -4   0   4      586.44      539.81     21.37 o 
  -3   0   4     7298.56     8559.63    174.17 o 
  -2   0   4     4900.59     5366.18    110.92 o 
  -1   0   4     7104.43     6298.63    127.36 o 
   1   0   4      570.97      483.77     10.47 o 
   2   0   4      268.01      240.77      7.71 o 
   3   0   4     6141.15     6509.74     77.61 o 
   4   0   4       32.17       43.49      4.50 o 
   5   0   4        1.84        2.74      4.99 o 
   6   0   4     2587.61     2380.84     34.46 o 
   7   0   4      187.11      159.83     15.96 o 
   8   0   4      444.58      454.20     27.17 o 
   9   0   4       29.04       21.68     10.44 o 
  10   0   4       54.91       48.88     21.28 o 
  11   0   4       37.64       50.70     22.50 o 
 -10   1   4       57.38       67.40     21.63 o 
  -9   1   4      232.54      248.92     24.83 o 
  -8   1   4       26.42       18.20     10.18 o 
  -7   1   4      704.73      725.80     41.83 o 
  -6   1   4       36.28       34.44     11.16 o 
  -5   1   4       45.06       48.02      9.86 o 
  -4   1   4     2444.68     2583.29     59.87 o 
  -2   1   4     1289.34     1032.55     26.91 o 
   0   1   4     5616.07     5145.70     74.82 o 
   1   1   4     8617.10     9248.46    131.55 o 
   2   1   4     3208.83     3650.22     54.97 o 
   3   1   4      390.95      327.37     14.23 o 
   4   1   4     1208.24     1430.62     20.92 o 
   5   1   4     2284.69     2087.62     31.19 o 
   6   1   4      109.16      101.64      7.76 o 
   7   1   4     1291.04     1285.22     23.05 o 
   8   1   4       34.47       25.81      8.74 o 
   9   1   4      815.77      779.13     40.06 o 
  10   1   4        9.70      -11.51     18.78 o 
  11   1   4       42.30       77.35     23.71 o 
 -10   2   4      168.45      195.11     26.39 o 
  -9   2   4       26.91       50.96     20.33 o 
  -8   2   4        2.33       -9.87     15.75 o 
  -7   2   4       99.61       82.26     10.72 o 
  -6   2   4       30.18       37.23      8.08 o 
  -5   2   4     3096.24     3369.63     55.57 o 
  -4   2   4       29.90       15.94      5.06 o 
  -2   2   4       17.72       12.07      3.76 o 
  -1   2   4     6254.69     5881.05     84.90 o 
   0   2   4     6388.40     6595.53     93.97 o 
   1   2   4     1076.65     1054.22     18.56 o 
   3   2   4     3527.62     4153.13     63.38 o 
   4   2   4     2204.55     2025.97     31.58 o 
   5   2   4        5.99        1.98      3.69 o 
   6   2   4     1306.87     1439.31     25.80 o 
   7   2   4       62.52       57.70      7.18 o 
   8   2   4      796.52      682.92     16.96 o 
   9   2   4        6.18      -13.32     15.14 o 
  10   2   4        2.14       -9.17     16.79 o 
  11   2   4      170.50      161.54     25.26 o 
 -10   3   4      194.90      222.36     28.12 o 
  -9   3   4        1.02      -10.47     19.90 o 
  -8   3   4       83.46       67.05     18.69 o 
  -7   3   4      238.07      243.30     13.96 o 
  -6   3   4      607.80      618.55     22.45 o 
  -5   3   4      683.04      702.76     18.27 o 
  -4   3   4      378.21      353.27     11.95 o 
  -3   3   4      448.77      382.29     11.08 o 
  -1   3   4     5577.80     5616.77    110.62 o 
   2   3   4     3878.28     3665.28     70.90 o 
   3   3   4     4723.64     4698.37     70.81 o 
   4   3   4     3987.71     4072.89     63.79 o 
   5   3   4       13.53       16.02      6.11 o 
   6   3   4       72.88       73.57     10.51 o 
   7   3   4     1687.96     1645.69     35.30 o 
   8   3   4      128.67      132.89      8.98 o 
   9   3   4       77.34      105.96     21.93 o 
  10   3   4       25.67       36.94     16.96 o 
  -9   4   4       75.91       44.99     23.01 o 
  -8   4   4      301.03      271.77     26.82 o 
  -7   4   4        1.76        6.92     16.18 o 
  -6   4   4      524.85      573.11     41.92 o 
  -5   4   4      495.62      480.49     33.44 o 
  -4   4   4     2670.82     2606.95     43.27 o 
  -3   4   4      274.62      244.98     21.63 o 
  -2   4   4     6143.90     6185.60     90.54 o 
  -1   4   4     2120.47     2137.28     34.33 o 
   0   4   4     1286.51     1332.07     28.81 o 
   1   4   4     3954.07     3815.86    107.76 o 
   2   4   4     1312.03     1302.70     18.48 o 
   3   4   4     4496.12     4502.96     54.97 o 
   4   4   4     2721.06     3166.51     51.91 o 
   5   4   4     2645.60     2823.82     48.28 o 
   6   4   4        1.50       -7.41      5.75 o 
   7   4   4     2126.76     1957.98     39.14 o 
   8   4   4       56.49       59.01      9.84 o 
   9   4   4       96.74       91.94     16.35 o 
  10   4   4      322.47      359.33     29.50 o 
  -9   5   4      109.69      114.21     24.49 o 
  -8   5   4       11.12       17.48     18.17 o 
  -7   5   4      993.73     1026.84     43.09 o 
  -6   5   4      208.17      206.79     19.99 o 
  -5   5   4     2453.38     2638.80     45.19 o 
  -4   5   4     2149.96     2213.15     38.20 o 
  -3   5   4       11.54        6.13      5.32 o 
  -2   5   4     5531.89     6167.62    120.18 o 
  -1   5   4     1127.34     1232.84     22.40 o 
   0   5   4    11640.22    12578.94    178.11 o 
   1   5   4      266.89      233.52      8.77 o 
   2   5   4     5065.43     4856.24    239.10 o 
   3   5   4      136.55      133.75      7.59 o 
   4   5   4       95.92      121.64      5.79 o 
   5   5   4     5061.46     5161.49    116.11 o 
   7   5   4      177.92      143.00     10.34 o 
   8   5   4        1.07       -7.39      7.83 o 
   9   5   4       26.26       59.61     18.43 o 
  10   5   4        3.60        6.40     17.65 o 
  11   5   4      197.74      140.34     25.44 o 
  -9   6   4      101.45      110.83     27.86 o 
  -8   6   4        5.68       15.57     19.21 o 
  -7   6   4      234.46      241.40     25.18 o 
  -6   6   4     1149.04     1156.37     43.87 o 
  -5   6   4     1219.00     1360.13     44.21 o 
  -4   6   4      389.17      406.48     13.51 o 
  -3   6   4      580.93      660.09     16.34 o 
  -2   6   4      524.87      580.64     14.62 o 
  -1   6   4      896.91      821.00     17.51 o 
   1   6   4     1923.21     1864.43     32.67 o 
   2   6   4       24.62       13.14      8.00 o 
   3   6   4     1929.82     1969.67     50.66 o 
   4   6   4       29.28       30.21      3.97 o 
   5   6   4       37.26       29.36     12.85 o 
   6   6   4        7.05       18.44      8.78 o 
   7   6   4       39.48       40.23     15.75 o 
   8   6   4       57.98       49.66     17.48 o 
   9   6   4        1.86       24.75     17.65 o 
  10   6   4        9.71      -13.24     18.26 o 
  11   6   4       12.77       26.56     21.72 o 
  -8   7   4      123.00      105.12     22.84 o 
  -7   7   4       47.57       40.58     19.64 o 
  -6   7   4      202.91      199.95     21.02 o 
  -5   7   4     2018.91     1921.14     56.33 o 
  -4   7   4      369.35      362.01     22.24 o 
  -3   7   4      317.93      337.37     12.57 o 
  -2   7   4      885.10      948.87     24.31 o 
  -1   7   4     1625.74     1527.12     43.95 o 
   0   7   4      178.50      222.89     10.05 o 
   1   7   4     2401.41     2359.05     40.76 o 
   2   7   4       49.78       72.82      6.97 o 
   3   7   4     5468.02     5213.93     80.81 o 
   4   7   4      227.46      194.72     10.43 o 
   5   7   4      168.92      180.66     12.81 o 
   6   7   4        1.81        6.14     12.37 o 
   7   7   4      324.07      333.72     26.04 o 
   8   7   4        4.91       25.87     17.30 o 
   9   7   4       78.77       81.59     21.63 o 
  10   7   4        1.11        4.67     19.99 o 
  11   7   4       42.53       19.73     23.10 o 
  -8   8   4      246.14      254.12     28.64 o 
  -7   8   4      133.85      188.88     25.44 o 
  -6   8   4      981.53     1026.32     43.35 o 
  -5   8   4      389.20      414.27     26.65 o 
  -4   8   4     3723.76     3927.32     95.43 o 
  -3   8   4     1473.40     1628.43     48.54 o 
  -2   8   4     2624.30     2591.33     44.02 o 
  -1   8   4      159.19      171.68      9.67 o 
   0   8   4      965.06      900.25     21.11 o 
   1   8   4     2617.06     2600.82     65.02 o 
   2   8   4     1525.40     1440.34     29.27 o 
   3   8   4     1383.58     1237.90     26.96 o 
   4   8   4       67.91       59.12      7.62 o 
   5   8   4     1183.28     1240.07     27.99 o 
   6   8   4        4.22        8.93      7.35 o 
   7   8   4     1365.71     1291.51     50.01 o 
   8   8   4      156.94      172.27     23.19 o 
   9   8   4       19.00        6.75     18.86 o 
  10   8   4      143.85      174.51     28.03 o 
  11   8   4       26.89      -15.05     22.15 o 
  -7   9   4       39.51       44.13     20.94 o 
  -6   9   4        4.81      -16.79     16.35 o 
  -5   9   4      891.39      885.29     38.24 o 
  -4   9   4       29.53       37.46     14.88 o 
  -3   9   4      259.19      266.57     21.54 o 
  -2   9   4      177.53      181.09     16.61 o 
  -1   9   4     1099.07     1003.08     23.08 o 
   0   9   4     2253.96     2281.51     41.46 o 
   1   9   4        1.79        2.08      6.95 o 
   2   9   4      572.97      577.51     31.19 o 
   3   9   4       11.26        0.82      6.76 o 
   4   9   4      747.80      736.66     21.54 o 
   5   9   4      908.55     1016.61     30.41 o 
   6   9   4      598.77      612.46     20.56 o 
   7   9   4      402.45      332.24     27.08 o 
   8   9   4        1.97        2.51     18.00 o 
   9   9   4        1.08        7.53     20.16 o 
  10   9   4       23.59       22.58     22.41 o 
  11   9   4       30.72       19.47     23.01 o 
  -6  10   4      398.35      403.63     31.84 o 
  -5  10   4      753.00      747.98     38.33 o 
  -4  10   4       95.09       68.61     18.52 o 
  -3  10   4       73.79       50.18     16.44 o 
  -2  10   4      127.88      103.48     16.18 o 
  -1  10   4     1958.89     1884.88     55.81 o 
   0  10   4       13.62       14.33      8.09 o 
   1  10   4      177.14      185.02     12.06 o 
   2  10   4        0.97        3.11      7.43 o 
   3  10   4       14.45        6.02      8.07 o 
   4  10   4       62.13       51.77     16.44 o 
   5  10   4       10.86       21.80      8.75 o 
   6  10   4       43.46       59.61     10.40 o 
   7  10   4       55.10       38.33     18.60 o 
   8  10   4      158.26      106.51     22.15 o 
   9  10   4        6.39      -17.65     19.12 o 
  10  10   4       23.84        0.61     22.93 o 
  -6  11   4      125.35      121.82     25.61 o 
  -5  11   4       13.42        8.91     18.43 o 
  -4  11   4      188.33      176.94     23.79 o 
  -3  11   4        4.93       14.88     16.27 o 
  -2  11   4       94.49      100.11     19.47 o 
  -1  11   4      329.83      326.88     26.82 o 
   0  11   4      135.46      145.01     19.55 o 
   1  11   4     1122.42     1155.81     29.16 o 
   2  11   4     1804.58     1743.09     80.12 o 
   3  11   4       87.28       90.94     11.46 o 
   4  11   4       88.77       93.31     11.79 o 
   5  11   4        0.34       -3.66      8.70 o 
   6  11   4       58.44       53.87     10.98 o 
   7  11   4       49.03       50.96     18.86 o 
   8  11   4       19.48       -3.37     17.65 o 
   9  11   4        0.53        3.03     20.59 o 
  10  11   4        4.50      -18.86     22.76 o 
  -5  12   4       23.05        4.85     19.90 o 
  -4  12   4      502.73      569.40     35.47 o 
  -3  12   4       10.06        0.61     19.21 o 
  -2  12   4      211.45      165.00     22.50 o 
  -1  12   4        0.48      -23.36     15.57 o 
   0  12   4      683.76      618.55     32.53 o 
   1  12   4       23.50       14.88     14.88 o 
   2  12   4      922.75      890.47     46.72 o 
   3  12   4      456.04      458.50     19.70 o 
   4  12   4       54.36       54.16     11.62 o 
   5  12   4       67.25       71.60     12.57 o 
   6  12   4      133.81      117.06     21.41 o 
   7  12   4       29.47       13.84     17.48 o 
   8  12   4       27.63       16.09     20.59 o 
   9  12   4      119.54      150.98     28.29 o 
  -4  13   4       39.59       18.43     21.89 o 
  -3  13   4        6.85        9.95     19.99 o 
  -2  13   4        0.59       13.67     20.94 o 
  -1  13   4      175.46      168.89     25.00 o 
   0  13   4      818.12      859.08     39.02 o 
   1  13   4        1.71       34.61     17.30 o 
   2  13   4       89.88       85.22     17.82 o 
   3  13   4       77.69       85.00     13.45 o 
   4  13   4      315.63      348.37     19.33 o 
   5  13   4       21.77       21.04     12.27 o 
   6  13   4        1.82       -2.59     11.93 o 
   7  13   4      124.19       84.01     21.98 o 
   8  13   4       65.13       24.75     20.68 o 
  -2  14   4      113.29      122.60     26.91 o 
  -1  14   4      118.47      136.10     23.88 o 
   0  14   4       10.29       46.03     18.78 o 
   1  14   4       17.09        6.23     16.61 o 
   2  14   4        6.47       -8.65     16.18 o 
   3  14   4        8.56       18.43     18.17 o 
   4  14   4       52.50       74.47     25.87 o 
   5  14   4       41.78       34.03     13.89 o 
   6  14   4       92.51      111.84     15.74 o 
   7  14   4      111.84      130.04     25.26 o 
   0  15   4      107.21      103.91     24.49 o 
   1  15   4        0.91       -4.07     18.26 o 
   2  15   4      343.48      350.67     31.06 o 
   3  15   4      178.90      243.99     27.86 o 
   4  15   4       23.98       28.55     21.46 o 
   5  15   4       88.21       70.21     21.76 o 
   6  15   4       48.59       28.73     20.51 o 
  -3 -13   5       13.60       -8.83     25.35 o 
  -2 -13   5       26.05       17.04     23.62 o 
  -1 -13   5       33.62       46.29     25.00 o 
   0 -13   5        0.19        6.49     22.93 o 
  -5 -12   5      278.35      270.70     20.78 o 
  -4 -12   5        3.88       28.21     25.78 o 
  -3 -12   5       18.14       26.82     23.53 o 
  -2 -12   5        3.59       -4.07     22.41 o 
  -1 -12   5        7.79       17.13     22.32 o 
   0 -12   5       50.71       71.21     21.89 o 
   1 -12   5        8.78       -3.81     18.69 o 
   2 -12   5       16.27       28.03     21.72 o 
   3 -12   5        3.60       12.03     20.25 o 
  -6 -11   5        4.20        7.09     19.03 o 
  -5 -11   5       14.76       25.42     13.49 o 
  -4 -11   5       18.32       17.28     13.10 o 
  -3 -11   5       55.72       46.64     21.98 o 
  -2 -11   5        0.92      -26.35     17.56 o 
  -1 -11   5       47.24       59.44     20.42 o 
   0 -11   5       63.92       52.09     20.94 o 
   1 -11   5      151.57      149.60     22.84 o 
   2 -11   5      119.68      153.49     22.50 o 
   3 -11   5       27.39       21.63     19.99 o 
   4 -11   5       10.20       12.29     19.73 o 
  -7 -10   5        0.67        8.22     19.64 o 
  -6 -10   5       25.65       20.85     19.64 o 
  -5 -10   5       36.27       44.87     14.44 o 
  -4 -10   5       50.02       54.03     13.12 o 
  -3 -10   5      175.73      172.34     17.35 o 
  -2 -10   5       35.22       48.19     19.81 o 
  -1 -10   5        8.95        4.33     16.53 o 
   0 -10   5       41.42       62.64     19.47 o 
   1 -10   5       49.32       36.94     17.65 o 
   2 -10   5      446.70      448.88     29.59 o 
   3 -10   5      172.49      155.48     21.20 o 
   4 -10   5       45.97       27.55     13.24 o 
   5 -10   5       41.14       42.86     14.36 o 
  -8  -9   5        6.09       16.87     22.32 o 
  -7  -9   5       73.94       78.30     23.62 o 
  -6  -9   5       30.58       -8.05     16.01 o 
  -5  -9   5       43.36       46.74     14.45 o 
  -4  -9   5        9.00       13.14     13.50 o 
  -3  -9   5        0.72       -8.98      9.60 o 
  -2  -9   5      138.66      149.87     13.19 o 
  -1  -9   5       28.76       49.66     17.56 o 
   0  -9   5       35.34       54.77     17.65 o 
   1  -9   5       65.23       88.94     19.12 o 
   2  -9   5      134.81      163.86     29.72 o 
   3  -9   5        2.42        3.80     11.29 o 
   4  -9   5       12.74       -1.57     20.59 o 
   5  -9   5       64.12       87.34     15.83 o 
   6  -9   5       28.28       28.75     13.23 o 
  -9  -8   5        1.05      -17.39     24.49 o 
  -8  -8   5       37.59       71.21     25.44 o 
  -7  -8   5       60.10       92.49     22.24 o 
  -6  -8   5        0.05      -18.08     17.04 o 
  -5  -8   5      100.14      153.32     21.63 o 
  -4  -8   5      656.34      718.98     32.14 o 
  -3  -8   5       75.86       73.71     11.03 o 
  -2  -8   5      786.28      708.81     32.14 o 
  -1  -8   5      582.12      570.19     19.06 o 
   0  -8   5      116.83      101.32     18.08 o 
   1  -8   5       18.89       47.60     10.46 o 
   2  -8   5       26.06       18.76     10.39 o 
   3  -8   5      693.53      695.12     23.39 o 
   4  -8   5      516.57      498.12     48.19 o 
   5  -8   5       69.85       78.50     23.36 o 
   6  -8   5       74.20       77.74     14.50 o 
   7  -8   5       26.52       43.74     33.79 o 
  -9  -7   5       57.38       58.14     28.03 o 
  -8  -7   5        1.42        9.08     20.85 o 
  -7  -7   5      219.27      233.44     25.96 o 
  -6  -7   5      392.45      360.88     28.12 o 
  -5  -7   5       41.89       59.09     17.48 o 
  -4  -7   5       10.71       14.44     10.00 o 
  -3  -7   5      874.00      802.82     23.28 o 
  -2  -7   5       39.96       60.96     13.24 o 
  -1  -7   5       46.49       58.57      9.33 o 
   0  -7   5      107.92      149.38     10.49 o 
   1  -7   5     1866.41     1887.75     38.55 o 
   2  -7   5     1515.31     1581.80     46.07 o 
   3  -7   5      177.91      211.60     14.36 o 
   4  -7   5       37.99       37.67     11.46 o 
   5  -7   5      894.40      897.79     60.87 o 
   6  -7   5      363.29      369.84     29.42 o 
   7  -7   5       71.79       79.22     14.61 o 
   8  -7   5       19.01       40.63     21.93 o 
  -9  -6   5        3.47       34.00     24.83 o 
  -8  -6   5       75.63       78.22     22.76 o 
  -7  -6   5       11.18        4.50     17.22 o 
  -6  -6   5      308.10      325.50     27.08 o 
  -5  -6   5       19.49       25.87     15.57 o 
  -4  -6   5      934.78      847.31     34.61 o 
  -3  -6   5      259.69      308.22     15.79 o 
  -2  -6   5        1.62        9.05      7.23 o 
  -1  -6   5      218.17      238.60     12.94 o 
   0  -6   5       79.77       88.56      6.76 o 
   1  -6   5      556.00      538.96     13.02 o 
   2  -6   5       89.03       85.42     10.31 o 
   3  -6   5        1.84       -1.16      9.04 o 
   4  -6   5      338.63      327.69     42.91 o 
   5  -6   5      216.53      267.15     16.19 o 
   6  -6   5      132.02      148.71     14.42 o 
   7  -6   5        3.47       -1.42     11.23 o 
   8  -6   5        4.71       23.00     13.10 o 
   9  -6   5       15.64       43.26     24.92 o 
  -9  -5   5       11.88       19.12     23.10 o 
  -8  -5   5      119.89      107.29     24.23 o 
  -7  -5   5       30.92       -3.37     17.74 o 
  -6  -5   5      328.90      326.10     26.30 o 
  -5  -5   5       78.95       94.31     16.18 o 
  -4  -5   5        0.42       12.89     11.33 o 
  -3  -5   5      616.86      623.09     19.77 o 
  -2  -5   5       14.92       20.57      7.85 o 
  -1  -5   5      699.83      718.36     22.56 o 
   0  -5   5        9.72       12.77      5.46 o 
   1  -5   5      807.80      871.40     16.36 o 
   2  -5   5        2.47        0.11      6.82 o 
   3  -5   5       11.10        0.58      8.91 o 
   4  -5   5       29.38       38.83     12.50 o 
   5  -5   5      326.87      373.03     17.23 o 
   6  -5   5        3.94        3.74      9.73 o 
   7  -5   5        4.05       20.22     10.98 o 
   8  -5   5       10.56        4.20     11.49 o 
   9  -5   5      116.73      146.83     27.86 o 
 -10  -4   5       48.16       31.93     22.67 o 
  -9  -4   5        1.73       10.56     21.20 o 
  -8  -4   5       27.86       39.63     18.86 o 
  -7  -4   5      282.13      309.23     25.35 o 
  -6  -4   5      958.88      955.55     39.71 o 
  -5  -4   5        0.82       -1.04     12.46 o 
  -4  -4   5      745.00      796.70     31.41 o 
  -3  -4   5     2859.33     2997.38     72.59 o 
  -2  -4   5     2860.42     2609.93     44.87 o 
  -1  -4   5     2525.91     2503.19     38.05 o 
   0  -4   5        4.35       16.18      4.24 o 
   1  -4   5       81.17       82.44      5.36 o 
   2  -4   5     7279.26     7158.41     87.05 o 
   3  -4   5        3.81        4.86      7.87 o 
   4  -4   5      133.75      141.84     13.45 o 
   5  -4   5       18.10       18.35      8.23 o 
   6  -4   5      497.80      480.11     18.81 o 
   7  -4   5       20.21       16.80      9.70 o 
   8  -4   5        8.44       11.80     26.04 o 
   9  -4   5       66.13       56.67     24.23 o 
  10  -4   5       29.91       10.82     24.49 o 
 -10  -3   5       64.87       89.46     22.32 o 
  -9  -3   5      196.45      147.43     25.70 o 
  -8  -3   5      128.93      143.63     21.37 o 
  -7  -3   5        1.87       11.42     14.45 o 
  -6  -3   5      177.47      216.56     19.99 o 
  -5  -3   5      500.16      514.46     25.78 o 
  -4  -3   5      348.66      345.14     21.20 o 
  -3  -3   5     5726.60     5850.27    126.50 o 
  -2  -3   5      433.31      467.62     23.40 o 
  -1  -3   5      124.00      108.72      5.75 o 
   0  -3   5       58.88       56.12      4.44 o 
   1  -3   5     4040.87     4257.54     53.29 o 
   2  -3   5      531.81      539.13     12.84 o 
   3  -3   5      260.99      259.60      8.49 o 
   4  -3   5      176.71      163.96     10.10 o 
   5  -3   5      116.77      110.47     15.66 o 
   6  -3   5     1637.99     1580.52     74.50 o 
   7  -3   5       82.31       62.90     10.01 o 
   8  -3   5       75.39       51.42     11.48 o 
   9  -3   5       19.59       38.59     22.67 o 
  10  -3   5      145.81      126.41     28.21 o 
 -10  -2   5        2.65       25.18     20.68 o 
  -9  -2   5      257.20      268.48     26.56 o 
  -8  -2   5      174.64      179.62     22.50 o 
  -7  -2   5        6.13       -5.97     13.24 o 
  -6  -2   5      758.71      825.51     33.66 o 
  -5  -2   5      878.11     1007.55     36.43 o 
  -4  -2   5       40.02       15.23      8.91 o 
  -3  -2   5     1837.45     1779.24     46.38 o 
  -2  -2   5      829.26      797.56     25.35 o 
  -1  -2   5     2099.89     2081.54     28.55 o 
   0  -2   5       12.75       17.97      3.39 o 
   1  -2   5     1073.20     1001.58     17.68 o 
   2  -2   5      642.53      643.97     11.93 o 
   3  -2   5     4712.61     4719.95     72.97 o 
   4  -2   5      115.44      153.53      6.99 o 
   5  -2   5     1578.61     1573.47     34.91 o 
   6  -2   5      708.51      756.19     20.50 o 
   7  -2   5       56.21       60.36     19.55 o 
   8  -2   5        9.58       16.79     17.48 o 
   9  -2   5        1.95       -0.43     20.42 o 
  10  -2   5      104.07      103.22     25.26 o 
 -10  -1   5        2.09       -3.50     12.40 o 
  -9  -1   5       73.02       34.52     16.70 o 
  -8  -1   5      303.58      328.26     25.52 o 
  -7  -1   5      394.15      384.85     24.66 o 
  -6  -1   5      465.98      487.55     26.39 o 
  -5  -1   5      751.73      703.25     27.69 o 
  -4  -1   5       67.70       68.79     11.51 o 
  -3  -1   5      234.66      227.38     14.28 o 
  -2  -1   5     1190.77     1180.85     32.27 o 
  -1  -1   5      698.35      657.05     20.25 o 
   0  -1   5     2757.45     2522.76     32.44 o 
   1  -1   5      355.03      411.25      8.36 o 
   2  -1   5     1375.57     1403.19     23.00 o 
   3  -1   5       38.63       32.36      3.97 o 
   4  -1   5      823.93      819.09     16.24 o 
   5  -1   5     1764.53     1849.12     27.58 o 
   6  -1   5      149.61      149.20      9.86 o 
   7  -1   5       10.21       18.41      7.66 o 
   8  -1   5        3.99        7.35     16.96 o 
   9  -1   5      182.99      186.97     26.74 o 
  10  -1   5       56.89       44.90     24.31 o 
  11  -1   5        1.33       -7.27     22.58 o 
 -10   0   5      129.66      116.29     22.67 o 
  -9   0   5      164.28      150.00     15.22 o 
  -8   0   5       45.39       42.66     15.92 o 
  -7   0   5      392.27      431.40     25.96 o 
  -6   0   5      216.39      219.94     18.00 o 
  -5   0   5       20.51        7.87     10.12 o 
  -4   0   5      128.11      116.46     12.11 o 
  -3   0   5     4007.07     4382.95     94.74 o 
  -1   0   5     4410.90     3912.53     82.54 o 
   0   0   5     1946.43     1817.41     29.96 o 
   1   0   5     1761.65     1719.99     22.68 o 
   2   0   5     3320.64     3303.24     51.09 o 
   3   0   5      471.32      591.94     11.25 o 
   4   0   5       10.10       15.05      3.68 o 
   5   0   5       29.91       44.35      4.86 o 
   6   0   5     1637.04     1511.28     34.93 o 
   7   0   5      107.61      106.09     19.38 o 
   8   0   5     1261.34     1492.16     54.77 o 
   9   0   5      363.13      341.50     29.59 o 
  10   0   5      307.63      338.39     33.05 o 
  11   0   5       20.44       31.06     24.31 o 
 -10   1   5       77.31       61.00     22.41 o 
  -9   1   5       11.67        4.31     11.51 o 
  -8   1   5      442.43      448.70     19.77 o 
  -7   1   5      110.31       85.30     11.00 o 
  -6   1   5        1.71       -2.68      9.34 o 
  -5   1   5     2109.93     2219.29     55.81 o 
  -4   1   5     1764.48     1898.03     47.85 o 
  -3   1   5     4041.70     3826.00     83.23 o 
  -2   1   5      163.93      176.25     10.73 o 
  -1   1   5     1205.46     1228.27     30.80 o 
   0   1   5     1714.34     1697.39     38.93 o 
   1   1   5     9550.37     9617.49    137.39 o 
   3   1   5      919.69      943.25     19.34 o 
   4   1   5     3727.07     3717.90     47.11 o 
   5   1   5     1408.71     1223.16     19.81 o 
   6   1   5     1572.37     1641.16     25.90 o 
   7   1   5       17.50        6.11      5.54 o 
   8   1   5     1585.33     1698.95     56.41 o 
   9   1   5      456.27      447.67     31.15 o 
  10   1   5       33.97       12.72     18.43 o 
  11   1   5       20.83      -23.53     18.95 o 
  -9   2   5      421.48      420.84     31.75 o 
  -8   2   5       17.03       17.22     10.91 o 
  -7   2   5      140.50      172.61     25.05 o 
  -6   2   5      488.70      508.90     26.39 o 
  -5   2   5       15.90       10.04      7.19 o 
  -4   2   5      131.22      103.38      8.03 o 
  -3   2   5      353.33      276.09     14.10 o 
  -2   2   5     4310.32     4218.90     88.94 o 
  -1   2   5     1020.90     1111.64     28.03 o 
   0   2   5     7726.49     7822.46    156.95 o 
   1   2   5      612.76      574.89     14.88 o 
   2   2   5        7.42        4.23      3.61 o 
   3   2   5     2303.20     2204.48     36.86 o 
   4   2   5     2116.17     2528.21     43.01 o 
   5   2   5       29.76       34.76      4.17 o 
   6   2   5       64.82       81.70      6.01 o 
   7   2   5       19.66       17.67      8.74 o 
   8   2   5        0.74       -2.78      9.61 o 
   9   2   5      872.96      858.99     39.97 o 
  10   2   5       93.39      105.12     22.58 o 
  11   2   5       47.53       64.89     22.24 o 
  -9   3   5      267.86      212.50     26.30 o 
  -8   3   5        9.80        8.65     17.22 o 
  -7   3   5      974.30      969.22     37.77 o 
  -6   3   5       28.19       29.96      8.44 o 
  -5   3   5      760.99      703.85     18.80 o 
  -4   3   5     1016.93     1062.73     22.51 o 
  -3   3   5      503.57      472.32     13.20 o 
  -2   3   5     1208.00     1127.79     21.41 o 
  -1   3   5       17.37       13.84      3.74 o 
   0   3   5       16.31        8.62      8.78 o 
   1   3   5     1951.49     2150.36     34.90 o 
   2   3   5     3557.09     3411.92     52.61 o 
   3   3   5     4199.86     4866.00     73.72 o 
   4   3   5     3245.47     3791.69     60.32 o 
   5   3   5     2792.53     3007.49     51.18 o 
   6   3   5     1320.61     1482.55     23.76 o 
   7   3   5      246.08      219.84     13.63 o 
   8   3   5      255.28      240.82     23.53 o 
   9   3   5       14.15        0.26     18.95 o 
  10   3   5        0.25       27.43     17.48 o 
  11   3   5       69.61       99.76     21.80 o 
  -9   4   5       41.17       63.51     23.45 o 
  -8   4   5      195.46      173.04     23.62 o 
  -7   4   5       22.22       19.81     15.75 o 
  -6   4   5       78.59       86.46      9.97 o 
  -5   4   5       14.90        8.97      7.28 o 
  -4   4   5      172.88      160.33      9.35 o 
  -3   4   5     3302.28     3190.49     66.54 o 
  -2   4   5       19.99       28.21      5.93 o 
  -1   4   5     4635.07     5230.44     77.38 o 
   0   4   5     2640.98     2872.17     66.02 o 
   1   4   5     3715.22     3991.41     63.33 o 
   2   4   5     8324.59     8191.88    118.93 o 
   3   4   5     1491.70     1633.09     29.18 o 
   4   4   5       28.55       43.37      5.72 o 
   5   4   5      375.39      416.28     13.82 o 
   6   4   5      711.28      618.15     18.48 o 
   7   4   5      356.57      383.52     16.40 o 
   8   4   5      592.92      564.79     20.71 o 
   9   4   5      217.78      249.28     39.67 o 
  10   4   5        0.79        2.88     11.26 o 
  -9   5   5       60.59      121.82     26.99 o 
  -8   5   5       62.28       71.73     21.72 o 
  -7   5   5        5.78       -9.00     15.49 o 
  -6   5   5     1047.92     1058.34     40.41 o 
  -5   5   5      541.34      532.65     16.69 o 
  -4   5   5     5553.04     5735.88     87.56 o 
  -3   5   5     1107.37     1102.11     22.37 o 
  -2   5   5     1089.06     1156.74     22.63 o 
  -1   5   5     2871.36     3089.06     48.54 o 
   0   5   5     4016.01     4678.56     78.00 o 
   1   5   5     6873.42     6605.97     96.36 o 
   2   5   5      129.17      112.42      6.46 o 
   3   5   5     2968.03     3228.72     41.13 o 
   4   5   5       29.18       31.56      3.85 o 
   6   5   5      371.70      407.47     14.66 o 
   7   5   5      162.03      160.40     14.67 o 
   8   5   5      454.79      545.52     22.02 o 
   9   5   5      815.64      810.54     41.10 o 
  10   5   5        1.61        1.73     17.48 o 
  11   5   5        3.74       -4.41     19.99 o 
  -8   6   5       27.35       21.02     21.20 o 
  -7   6   5      519.73      563.78     34.09 o 
  -6   6   5      407.80      417.81     29.59 o 
  -5   6   5       13.45        4.76     13.41 o 
  -4   6   5      395.81      373.29     21.37 o 
  -3   6   5        1.23        2.34      5.91 o 
  -2   6   5     2666.37     2648.29     94.05 o 
  -1   6   5       66.89       88.93     10.08 o 
   0   6   5     1991.36     1731.50     30.28 o 
   1   6   5      253.24      322.83     11.02 o 
   2   6   5        8.89        6.95      4.82 o 
   3   6   5     3305.69     3421.10     54.45 o 
   4   6   5     1634.00     1692.74     24.57 o 
   5   6   5      924.31      929.25     21.26 o 
   6   6   5      144.81      139.25      9.18 o 
   7   6   5      275.89      308.37     13.58 o 
   8   6   5       57.64       54.77     16.87 o 
   9   6   5      601.47      561.70     36.51 o 
  10   6   5       25.60       22.24     19.90 o 
  11   6   5      153.64      109.54     26.13 o 
  -8   7   5      138.21      131.69     26.91 o 
  -7   7   5      275.13      352.40     28.47 o 
  -6   7   5       39.25       55.46     18.52 o 
  -5   7   5       27.02        8.22     13.58 o 
  -4   7   5        1.50        6.49     11.42 o 
  -3   7   5     3551.20     3801.14     61.15 o 
  -2   7   5      132.05      127.44     13.50 o 
  -1   7   5     1616.73     1615.64     29.78 o 
   0   7   5      213.15      236.64     10.58 o 
   1   7   5     1644.01     1518.68     28.78 o 
   2   7   5       46.20       36.87      6.11 o 
   3   7   5      667.24      784.64     38.33 o 
   4   7   5       49.70       55.09     10.95 o 
   5   7   5        0.08        1.60      6.39 o 
   6   7   5       50.06       60.05     15.66 o 
   7   7   5      388.16      380.18     27.77 o 
   8   7   5        8.80       14.80     16.70 o 
   9   7   5        1.60       -7.96     17.13 o 
  10   7   5      137.12      111.44     24.49 o 
  11   7   5        2.14       15.83     22.58 o 
  -7   8   5       26.55       39.37     19.64 o 
  -6   8   5        7.18        4.33     17.39 o 
  -5   8   5       36.91       42.31     16.79 o 
  -4   8   5      812.88      730.25     31.67 o 
  -3   8   5      176.09      212.50     18.52 o 
  -2   8   5       19.68       17.82      6.88 o 
  -1   8   5      755.13      705.92     18.18 o 
   0   8   5      188.20      222.99     11.34 o 
   1   8   5     4647.84     4819.26     75.88 o 
   2   8   5      170.89      128.06     11.38 o 
   3   8   5       87.24       75.55     19.21 o 
   4   8   5        5.62        3.52      5.53 o 
   5   8   5      763.63      675.45     19.19 o 
   6   8   5       28.73       52.35     15.14 o 
   7   8   5        0.73        3.11     14.54 o 
   8   8   5        3.78       -9.69     16.01 o 
   9   8   5        0.49       -8.48     18.17 o 
  10   8   5        1.51      -15.14     19.90 o 
  11   8   5       64.07       67.57     26.39 o 
  -7   9   5        1.20      -31.54     21.02 o 
  -6   9   5      340.02      356.21     30.46 o 
  -5   9   5       74.64       76.57     18.34 o 
  -4   9   5     1247.22     1276.37     45.68 o 
  -3   9   5        1.70        9.86     12.46 o 
  -2   9   5      353.17      298.15     22.24 o 
  -1   9   5     1576.46     1611.24     31.79 o 
   0   9   5      397.28      385.61     14.98 o 
   1   9   5     2040.26     1953.75     37.49 o 
   2   9   5        6.19        3.19      6.84 o 
   3   9   5      403.59      320.58     14.84 o 
   4   9   5      124.93      105.55     21.20 o 
   5   9   5     1072.12     1083.13     52.82 o 
   6   9   5      710.08      689.67     34.61 o 
   7   9   5        7.89       -8.91     14.36 o 
   8   9   5      133.71      120.87     22.84 o 
   9   9   5       21.87       20.51     20.42 o 
  10   9   5        7.22       -3.11     21.20 o 
  11   9   5        1.11       14.10     22.67 o 
  -6  10   5      185.29      234.39     26.48 o 
  -5  10   5       26.21       69.39     20.68 o 
  -4  10   5       95.66       56.76     17.04 o 
  -3  10   5      754.55      708.18     33.48 o 
  -2  10   5      802.15      758.54     32.01 o 
  -1  10   5       13.50       20.80      8.38 o 
   0  10   5      260.51      278.70     14.43 o 
   1  10   5      160.32      146.89     11.29 o 
   2  10   5     1757.00     1575.24     64.98 o 
   3  10   5     1496.17     1490.14     62.94 o 
   4  10   5     1104.31     1037.19     27.00 o 
   5  10   5      179.03      169.96     12.37 o 
   6  10   5        3.57       -1.38     14.80 o 
   7  10   5      583.73      576.24     35.65 o 
   8  10   5       55.96       83.84     21.89 o 
   9  10   5      223.04      239.06     30.20 o 
  10  10   5       53.10       56.15     25.44 o 
  -5  11   5       27.86       45.94     21.54 o 
  -4  11   5      157.38      174.77     23.88 o 
  -3  11   5     1631.24     1653.87     54.60 o 
  -2  11   5      109.74      108.84     19.21 o 
  -1  11   5      188.84      182.13     20.94 o 
   0  11   5      276.48      281.92     33.18 o 
   1  11   5      268.59      249.19     16.87 o 
   2  11   5       78.16       81.54     14.62 o 
   3  11   5      455.66      437.94     19.09 o 
   4  11   5      709.25      648.43     23.79 o 
   5  11   5        0.06        3.44      9.40 o 
   6  11   5      174.20      195.89     22.84 o 
   7  11   5       17.07       15.92     18.34 o 
   8  11   5        1.16       -6.92     17.04 o 
   9  11   5      215.68      175.73     27.86 o 
  10  11   5        1.80       -7.01     22.67 o 
  -4  12   5      295.39      298.33     27.69 o 
  -3  12   5      212.31      204.80     24.23 o 
  -2  12   5        0.07       27.51     17.48 o 
  -1  12   5      252.26      219.42     23.10 o 
   0  12   5      985.83      993.79     41.79 o 
   1  12   5      343.52      404.89     18.41 o 
   2  12   5      532.73      539.71     26.26 o 
   3  12   5       59.14       71.90     22.71 o 
   4  12   5      118.49       91.63     12.51 o 
   5  12   5      760.72      711.53     24.68 o 
   6  12   5       67.13       51.57     19.47 o 
   7  12   5        3.50       13.58     19.12 o 
   8  12   5       29.73       41.53     21.80 o 
   9  12   5       39.36       42.31     24.14 o 
  -3  13   5       34.97       64.63     21.54 o 
  -2  13   5      129.53      121.56     24.75 o 
  -1  13   5      110.11       89.29     22.41 o 
   0  13   5      520.34      489.97     33.14 o 
   1  13   5      283.48      264.58     24.23 o 
   2  13   5       34.12       32.27     11.31 o 
   3  13   5      802.43      810.52     26.54 o 
   4  13   5      134.64      140.93     14.51 o 
   5  13   5       14.13        7.57     11.81 o 
   6  13   5      493.78      506.93     33.14 o 
   7  13   5        0.40       -9.52     17.82 o 
   8  13   5       35.40       37.20     23.53 o 
  -2  14   5      124.10      119.49     25.09 o 
  -1  14   5        2.64        3.20     20.85 o 
   0  14   5        5.24       -2.34     17.22 o 
   1  14   5        0.44        3.46     16.09 o 
   2  14   5       34.86       28.81     18.34 o 
   3  14   5       57.39       58.14     13.20 o 
   4  14   5      384.27      446.69     22.65 o 
   5  14   5       98.85       70.34     19.03 o 
   6  14   5       25.61       18.26     19.81 o 
   7  14   5      147.96      165.34     27.08 o 
   0  15   5        4.84       15.66     19.12 o 
   1  15   5      270.14      318.14     29.33 o 
   2  15   5       21.09       64.20     19.47 o 
   3  15   5       40.42       23.36     19.90 o 
   4  15   5        3.01       -3.88     12.60 o 
   5  15   5       24.45       -7.79     18.60 o 
   6  15   5        0.67       -5.45     19.55 o 
  -4 -12   6        0.12      -11.16     23.71 o 
  -3 -12   6       52.33       50.27     28.38 o 
  -2 -12   6        8.87       41.10     25.52 o 
  -1 -12   6       19.41        0.52     21.80 o 
   0 -12   6        0.47       14.45     22.67 o 
   1 -12   6       12.68        4.59     19.81 o 
   2 -12   6        7.45        8.48     21.20 o 
  -6 -11   6        0.91        5.28     19.03 o 
  -5 -11   6       94.89       88.87     16.45 o 
  -4 -11   6       91.65       63.77     25.09 o 
  -3 -11   6       24.39        4.24     23.45 o 
  -2 -11   6       32.56       38.68     22.15 o 
  -1 -11   6       23.51       27.95     22.58 o 
   0 -11   6        0.36        3.98     20.59 o 
   1 -11   6      205.93      209.04     25.44 o 
   2 -11   6      150.16      176.68     25.96 o 
   3 -11   6        0.26       26.48     20.33 o 
   4 -11   6       23.73       16.70     20.07 o 
  -7 -10   6       11.25      -11.68     20.51 o 
  -6 -10   6        6.90       -9.78     19.12 o 
  -5 -10   6      169.37      160.16     17.77 o 
  -4 -10   6       12.04       15.43     12.82 o 
  -3 -10   6       19.74        9.65     11.98 o 
  -2 -10   6        7.35        0.35     17.82 o 
  -1 -10   6        4.49       -9.95     17.22 o 
   0 -10   6      266.65      249.53     25.87 o 
   1 -10   6       11.63        0.95     18.43 o 
   2 -10   6        1.32       25.26     17.74 o 
   3 -10   6        1.91      -12.03     17.04 o 
   4 -10   6       87.72      102.10     22.24 o 
   5 -10   6        6.63       -0.43     22.28 o 
  -7  -9   6       34.56       42.66     22.32 o 
  -6  -9   6        0.92       -1.90     18.86 o 
  -5  -9   6       28.71       34.95     17.91 o 
  -4  -9   6       11.14       27.36     12.10 o 
  -3  -9   6       39.71       51.41     12.39 o 
  -2  -9   6       29.36       15.60      9.62 o 
  -1  -9   6       67.45       82.11     18.95 o 
   0  -9   6        0.86       10.12     16.01 o 
   1  -9   6      377.02      378.88     30.20 o 
   2  -9   6       55.93       21.20     16.27 o 
   3  -9   6       48.73       32.88     12.79 o 
   4  -9   6       31.20       42.60     17.09 o 
   5  -9   6       32.79       28.72     13.96 o 
   6  -9   6       42.55       60.20     15.54 o 
  -8  -8   6       82.41       89.03     24.75 o 
  -7  -8   6       41.27       36.69     22.41 o 
  -6  -8   6       69.44       70.34     19.47 o 
  -5  -8   6      135.09      155.48     21.89 o 
  -4  -8   6        0.69        4.54     10.66 o 
  -3  -8   6        1.81        3.12      9.52 o 
  -2  -8   6      278.23      263.01     15.76 o 
  -1  -8   6      338.76      328.36     16.53 o 
   0  -8   6        0.27      -20.77     13.84 o 
   1  -8   6     1102.87     1193.49     45.16 o 
   2  -8   6       12.54       16.59     10.79 o 
   3  -8   6       49.48       36.14     12.04 o 
   4  -8   6       48.32       54.13     13.10 o 
   5  -8   6        0.56       -9.36     11.57 o 
   6  -8   6       51.61       50.61     14.69 o 
   7  -8   6      128.47      147.64     24.14 o 
  -8  -7   6       62.35       67.05     24.49 o 
  -7  -7   6      185.35      206.87     27.34 o 
  -6  -7   6       56.02       54.85     18.00 o 
  -5  -7   6        0.32       16.79     16.18 o 
  -4  -7   6      803.42      662.69     22.98 o 
  -3  -7   6        6.22        9.21      8.94 o 
  -2  -7   6       47.25       58.67      9.89 o 
  -1  -7   6      208.60      256.92     19.42 o 
   0  -7   6      156.92      175.84     12.87 o 
   1  -7   6      232.68      249.94     15.01 o 
   2  -7   6     1158.55     1158.77     50.96 o 
   3  -7   6      204.00      159.68     27.64 o 
   4  -7   6        1.60       14.92     10.55 o 
   5  -7   6      447.82      507.69     22.01 o 
   6  -7   6       61.93       67.33     18.30 o 
   7  -7   6       17.07       18.54     25.87 o 
   8  -7   6       44.60       71.38     25.09 o 
  -9  -6   6        9.70        1.38     24.75 o 
  -8  -6   6        8.30      -14.88     19.38 o 
  -7  -6   6        0.73       -8.65     18.69 o 
  -6  -6   6      102.06       71.81     18.60 o 
  -5  -6   6      443.04      437.72     27.08 o 
  -4  -6   6       41.92       50.44     14.71 o 
  -3  -6   6      108.58      113.93     12.55 o 
  -2  -6   6      230.43      263.69     14.01 o 
  -1  -6   6      599.50      584.37     16.01 o 
   0  -6   6     1095.57     1052.60     19.89 o 
   1  -6   6      101.31      136.42     11.40 o 
   2  -6   6       41.93       30.85      9.36 o 
   3  -6   6        1.02        7.49      9.22 o 
   4  -6   6      339.52      355.76     18.19 o 
   5  -6   6        0.05        0.19     10.60 o 
   6  -6   6       18.14       27.69     20.20 o 
   7  -6   6       10.71        0.69     20.33 o 
   8  -6   6      112.35       99.76     26.74 o 
  -9  -5   6       17.43       13.50     21.54 o 
  -8  -5   6       38.48       27.69     21.98 o 
  -7  -5   6        7.73       30.20     18.08 o 
  -6  -5   6      746.73      746.94     37.29 o 
  -5  -5   6      201.06      152.45     19.12 o 
  -4  -5   6        1.93       -2.77     12.81 o 
  -3  -5   6      295.73      374.32     16.64 o 
  -2  -5   6        7.25        4.49     10.69 o 
  -1  -5   6       16.62       12.84      5.24 o 
   0  -5   6        2.64        3.94      5.74 o 
   1  -5   6      364.94      394.53     11.37 o 
   2  -5   6      435.37      385.34     16.33 o 
   3  -5   6     1126.53     1137.93     52.26 o 
   4  -5   6      262.74      284.89     26.43 o 
   5  -5   6       10.95       -0.09      9.85 o 
   6  -5   6       10.32        4.36     10.78 o 
   7  -5   6      111.84      106.08     22.24 o 
   8  -5   6      215.78      237.07     28.98 o 
   9  -5   6       15.13       37.38     22.93 o 
  -9  -4   6        0.31        6.75     19.90 o 
  -8  -4   6       32.56       36.17     19.03 o 
  -7  -4   6        5.15      -11.85     16.70 o 
  -6  -4   6       76.48      106.08     18.95 o 
  -5  -4   6       29.15       22.06     13.15 o 
  -4  -4   6      221.67      241.48     18.78 o 
  -3  -4   6       13.16       16.96     10.82 o 
  -2  -4   6     2996.18     2998.09     58.88 o 
  -1  -4   6      251.13      228.21      8.87 o 
   0  -4   6      170.62      191.51     11.84 o 
   1  -4   6        7.70        3.02      4.39 o 
   2  -4   6       32.44       22.57      4.78 o 
   3  -4   6     1127.59     1221.05     27.88 o 
   4  -4   6        5.75       13.14      8.34 o 
   5  -4   6        4.85      -11.85      7.90 o 
   6  -4   6        3.60       -0.83      9.01 o 
   7  -4   6      519.00      475.70     32.96 o 
   8  -4   6       61.32       63.59     22.06 o 
   9  -4   6       14.90       31.32     23.27 o 
  -9  -3   6      184.90      162.75     24.14 o 
  -8  -3   6        5.07        6.58     18.17 o 
  -7  -3   6       10.66       29.85     16.79 o 
  -6  -3   6      545.04      524.76     30.02 o 
  -5  -3   6      944.26     1014.38     37.90 o 
  -4  -3   6        5.95       17.74     11.68 o 
  -3  -3   6      470.38      414.87     20.77 o 
  -2  -3   6       41.64       54.60     10.64 o 
   0  -3   6     2427.97     2423.26     33.27 o 
   1  -3   6     2870.77     2834.68     37.87 o 
   2  -3   6       21.42       15.04      4.19 o 
   3  -3   6      126.91      144.64      8.82 o 
   4  -3   6      459.00      400.04     16.03 o 
   5  -3   6      187.58      244.54     37.46 o 
   6  -3   6      163.69      194.95     14.15 o 
   7  -3   6      122.08       99.41     20.59 o 
   8  -3   6        1.88      -27.34     18.69 o 
   9  -3   6       37.32       40.84     22.32 o 
  10  -3   6       17.80        0.43     24.49 o 
  -9  -2   6       22.36        4.07     19.38 o 
  -8  -2   6      212.75      243.39     25.00 o 
  -7  -2   6      269.16      239.93     22.24 o 
  -6  -2   6       40.72       33.92     14.97 o 
  -5  -2   6      600.36      564.73     28.03 o 
  -4  -2   6        9.21        7.18      9.60 o 
  -3  -2   6       22.40       18.95      9.00 o 
  -2  -2   6     6497.66     6900.57    144.49 o 
  -1  -2   6    13873.41    13720.70    196.13 o 
   0  -2   6       64.05       80.04      5.30 o 
   1  -2   6      633.69      561.00     11.21 o 
   2  -2   6      158.23      166.09      6.92 o 
   3  -2   6       34.44       43.02      5.84 o 
   4  -2   6     1656.50     1746.48     64.55 o 
   5  -2   6      124.65      112.17      9.39 o 
   6  -2   6      408.04      421.24     15.83 o 
   7  -2   6      315.03      254.55     26.22 o 
   8  -2   6      467.93      439.79     34.70 o 
   9  -2   6        5.71       31.67     21.20 o 
  10  -2   6        4.46       -7.27     20.94 o 
  -9  -1   6        9.19       -9.52     18.00 o 
  -8  -1   6      169.48      177.46     22.32 o 
  -7  -1   6       43.55       51.05     16.70 o 
  -6  -1   6      212.08      193.29     19.38 o 
  -5  -1   6        5.19       16.53     12.29 o 
  -4  -1   6       75.37      100.71     12.55 o 
  -3  -1   6      774.85      750.92     26.04 o 
  -2  -1   6      103.32      106.77     10.21 o 
  -1  -1   6      395.56      370.14     15.75 o 
   0  -1   6      133.17      144.58      7.51 o 
   1  -1   6     1169.12     1234.39     18.46 o 
   2  -1   6       17.73       22.63      3.44 o 
   3  -1   6     3623.13     3725.42     47.60 o 
   4  -1   6       33.90       31.91      5.08 o 
   5  -1   6        1.43       -1.78      4.65 o 
   6  -1   6      107.96       68.27     15.49 o 
   7  -1   6      869.48      680.84     34.87 o 
   8  -1   6      857.96      909.35     44.30 o 
   9  -1   6       72.52       77.00     23.53 o 
  10  -1   6       23.29        3.11     23.01 o 
  -9   0   6       85.76       65.71     13.83 o 
  -8   0   6       75.35       52.35     17.22 o 
  -7   0   6      384.02      383.73     24.05 o 
  -6   0   6      104.94       71.99     13.67 o 
  -5   0   6      304.09      308.02     20.51 o 
  -4   0   6      971.43     1047.35     33.48 o 
  -3   0   6     2263.54     2287.47     55.29 o 
  -2   0   6       17.02       33.14      7.61 o 
  -1   0   6      186.94      176.42     11.85 o 
   0   0   6     3096.43     3190.89     67.44 o 
   1   0   6     1444.55     1357.55     24.38 o 
   2   0   6     2486.56     2434.23     31.63 o 
   3   0   6     3286.73     3473.68     90.63 o 
   4   0   6      594.02      622.60     12.84 o 
   5   0   6      196.68      256.27      9.15 o 
   6   0   6      415.53      386.21     16.61 o 
   7   0   6       51.49       51.05     16.35 o 
   8   0   6       27.44       51.31     18.34 o 
   9   0   6      181.34      180.05     24.92 o 
  10   0   6        9.55       -1.04     21.80 o 
  11   0   6       27.59        8.13     23.97 o 
  -9   1   6       78.26      103.26     14.62 o 
  -8   1   6      170.73      186.90     15.10 o 
  -7   1   6        3.92        3.21     12.63 o 
  -6   1   6       69.68       67.23     14.02 o 
  -5   1   6     1755.07     1808.48     48.80 o 
  -4   1   6      144.35      123.47     12.72 o 
  -3   1   6     1862.97     1731.65     43.95 o 
  -2   1   6      638.06      681.19     22.32 o 
  -1   1   6      396.27      393.42     16.01 o 
   0   1   6     4586.30     4132.37     87.65 o 
   1   1   6      477.37      498.51     17.91 o 
   2   1   6      121.37      152.91      7.88 o 
   4   1   6     4523.70     4387.28     93.10 o 
   5   1   6      162.72      189.75     11.19 o 
   6   1   6      558.64      674.10     21.12 o 
   7   1   6       20.21       24.13      9.12 o 
   8   1   6       53.93       49.32     18.69 o 
   9   1   6       98.05       78.56     20.07 o 
  10   1   6        4.27        0.17     20.85 o 
  11   1   6       13.77       23.45     23.36 o 
  -9   2   6        3.51       15.23     20.51 o 
  -8   2   6       31.84       23.39     11.98 o 
  -7   2   6     1178.50     1118.31     33.66 o 
  -6   2   6      511.34      539.64     22.02 o 
  -5   2   6      469.32      433.59     16.56 o 
  -4   2   6      364.57      333.98     16.96 o 
  -3   2   6      346.51      391.69     17.48 o 
  -2   2   6       11.35       13.93      7.01 o 
  -1   2   6     6456.28     6047.03    124.33 o 
   0   2   6     2870.46     3072.05     66.80 o 
   1   2   6     2268.01     2162.05     41.18 o 
   2   2   6     2922.73     2861.22     45.75 o 
   3   2   6      886.32      719.68     16.70 o 
   4   2   6      860.27      784.13     22.02 o 
   5   2   6     1047.84     1255.44     27.16 o 
   6   2   6      111.97      137.01     11.11 o 
   7   2   6      533.12      597.91     21.23 o 
   8   2   6      809.70      755.90     25.11 o 
   9   2   6        0.73        1.30     15.66 o 
  10   2   6       39.73       48.71     21.28 o 
  11   2   6        0.01        6.58     21.02 o 
  -9   3   6       17.00       18.86     20.85 o 
  -8   3   6      158.44      194.50     25.26 o 
  -7   3   6      295.80      300.93     16.71 o 
  -6   3   6       57.33       47.96     15.10 o 
  -5   3   6        2.41        9.20      6.91 o 
  -4   3   6      333.90      319.28     12.95 o 
  -3   3   6       10.79       13.49      5.71 o 
  -2   3   6     4492.52     4456.17     67.91 o 
  -1   3   6     5621.97     6036.26     88.58 o 
   0   3   6     1494.34     1589.67     26.71 o 
   1   3   6      621.00      676.84     22.42 o 
   2   3   6      881.52      975.19     23.10 o 
   3   3   6     4812.34     4758.14    129.96 o 
   4   3   6       23.57       38.25      6.43 o 
   5   3   6       39.73       32.53      7.13 o 
   6   3   6      812.47      816.05     22.34 o 
   7   3   6     1811.45     1568.54     35.17 o 
   9   3   6       30.96       11.24     10.31 o 
  10   3   6       33.04        2.08     17.74 o 
  11   3   6        0.86        3.29     19.12 o 
  -9   4   6      287.99      340.29     33.74 o 
  -8   4   6      148.93      166.38     26.13 o 
  -7   4   6      295.71      296.60     25.70 o 
  -6   4   6       12.13       12.68      9.48 o 
  -5   4   6     3189.31     3201.79     54.54 o 
  -4   4   6     2940.37     2932.15     49.47 o 
  -3   4   6     1444.82     1509.25     28.59 o 
  -2   4   6     1218.77     1434.57     26.56 o 
  -1   4   6       13.13       14.54      4.46 o 
   0   4   6     2009.66     2011.90     38.24 o 
   1   4   6     2232.19     2771.04     56.07 o 
   3   4   6     1750.76     2118.12     66.84 o 
   4   4   6      125.36      131.23     11.81 o 
   5   4   6      305.66      250.77     11.69 o 
   6   4   6        9.94        4.56      7.07 o 
   7   4   6      399.14      352.95     16.25 o 
   8   4   6       69.13       58.39     10.73 o 
   9   4   6        5.99        4.91     10.57 o 
  10   4   6        6.27      -20.42     15.14 o 
  -8   5   6       11.22       13.41     21.72 o 
  -7   5   6       19.01       27.43     19.21 o 
  -6   5   6     1224.94     1257.60     45.51 o 
  -5   5   6      318.71      317.85     14.24 o 
  -4   5   6     3138.06     3192.98     53.32 o 
  -3   5   6      239.20      199.34     10.40 o 
  -2   5   6      216.34      219.04     10.08 o 
  -1   5   6      172.28      155.63      8.08 o 
   0   5   6     3222.91     3155.51     50.62 o 
   1   5   6       10.84       17.57      6.66 o 
   2   5   6      149.73      116.85      6.59 o 
   3   5   6     1360.86     1345.92     19.85 o 
   4   5   6     5886.83     5906.85     90.22 o 
   5   5   6     1845.72     1935.32     60.00 o 
   6   5   6       87.30      124.95      9.72 o 
   7   5   6       82.31       87.39     10.10 o 
   8   5   6      113.94      106.67     11.21 o 
   9   5   6      241.27      245.80     29.29 o 
  10   5   6       45.57       28.21     19.21 o 
  -8   6   6        6.59       -3.81     21.37 o 
  -7   6   6       49.94       72.42     19.90 o 
  -6   6   6      931.74      886.51     39.80 o 
  -5   6   6      590.48      608.08     18.78 o 
  -4   6   6     1230.03     1271.38     27.32 o 
  -3   6   6     1471.55     1562.79     39.02 o 
  -2   6   6      645.62      601.71     16.02 o 
  -1   6   6     4133.56     3917.37     61.17 o 
   0   6   6      465.29      427.46     13.04 o 
   1   6   6      286.01      279.75     10.25 o 
   2   6   6      631.37      688.13     28.51 o 
   3   6   6     5199.63     5275.16    116.89 o 
   4   6   6      919.11      848.29     19.78 o 
   5   6   6      614.63      645.82     17.72 o 
   6   6   6       28.30       30.47      7.13 o 
   7   6   6      255.15      261.68     13.10 o 
   8   6   6      497.99      525.36     32.79 o 
   9   6   6      177.70      216.91     26.30 o 
  10   6   6      211.11      180.05     26.30 o 
  11   6   6        2.07        6.14     21.20 o 
  -8   7   6      390.23      378.45     33.48 o 
  -7   7   6      370.87      373.08     30.37 o 
  -6   7   6        0.87       -2.34     16.01 o 
  -5   7   6       53.83       53.38     15.75 o 
  -4   7   6     1717.00     1810.62     42.61 o 
  -3   7   6      301.04      312.18     13.12 o 
  -2   7   6     4655.24     4872.14     75.79 o 
   0   7   6      223.06      183.79      9.73 o 
   1   7   6      819.64      915.28     20.33 o 
   2   7   6      552.35      586.26     16.39 o 
   3   7   6     1150.75     1055.06     23.00 o 
   4   7   6      252.93      252.72     11.41 o 
   5   7   6     1262.05     1309.84     32.14 o 
   6   7   6      157.65      151.92     10.47 o 
   7   7   6     1997.90     1985.08     63.42 o 
   8   7   6      104.93       92.67     21.20 o 
   9   7   6      141.60      150.29     24.31 o 
  10   7   6       16.15        7.79     19.99 o 
  11   7   6        0.85       -6.49     21.11 o 
  -7   8   6       90.53       80.64     22.58 o 
  -6   8   6       23.57       -3.81     17.82 o 
  -5   8   6      493.94      492.92     28.98 o 
  -4   8   6      183.77      151.93     17.74 o 
  -3   8   6     1018.06     1036.28     32.79 o 
  -2   8   6       32.68       36.29      7.98 o 
  -1   8   6     1476.42     1450.48     36.51 o 
   0   8   6      495.18      463.74     24.44 o 
   1   8   6      801.63      844.40     20.77 o 
   2   8   6       37.67       22.24      7.20 o 
   3   8   6        0.24        0.28      5.92 o 
   4   8   6       24.02       39.41      6.89 o 
   5   8   6       69.01       98.38     16.70 o 
   6   8   6        3.97       11.25     14.54 o 
   7   8   6       37.20       44.39     16.61 o 
   8   8   6        3.81      -12.55     14.88 o 
   9   8   6       12.89       16.70     19.55 o 
  10   8   6       41.49       28.47     21.46 o 
  11   8   6       17.33       21.54     23.27 o 
  -6   9   6      280.51      211.89     24.49 o 
  -5   9   6       28.09       68.87     19.12 o 
  -4   9   6        0.72        2.42     15.92 o 
  -3   9   6       69.19       75.45     16.27 o 
  -2   9   6       21.86       36.33      8.57 o 
  -1   9   6     3253.76     3350.91     77.18 o 
   0   9   6       32.88       36.10      7.91 o 
   1   9   6      249.75      243.32     13.65 o 
   2   9   6      218.99      188.19     11.48 o 
   3   9   6     2215.24     1906.05    166.73 o 
   4   9   6       36.08       38.52      7.72 o 
   5   9   6      196.87      194.67     20.16 o 
   6   9   6      125.75      103.65     17.82 o 
   7   9   6        4.99        2.51     16.70 o 
   8   9   6        5.23       16.01     18.86 o 
   9   9   6        2.61       19.12     20.07 o 
  10   9   6       19.59       -3.37     21.63 o 
  -6  10   6      409.12      398.87     32.79 o 
  -5  10   6       32.54       34.78     18.95 o 
  -4  10   6       65.17       90.42     19.73 o 
  -3  10   6      350.80      310.70     24.05 o 
  -2  10   6      872.24      880.62     35.73 o 
  -1  10   6      314.17      327.53     35.30 o 
   0  10   6        3.52      -10.10      7.53 o 
   1  10   6      267.63      307.21     15.49 o 
   2  10   6      186.78      241.01     13.40 o 
   3  10   6     6504.98     6150.10    256.41 o 
   4  10   6      285.92      297.09     30.37 o 
   5  10   6       45.54       63.59     17.22 o 
   6  10   6       20.23       15.75     16.61 o 
   7  10   6       84.88       75.71     19.47 o 
   8  10   6      148.38      103.74     22.84 o 
   9  10   6        2.03       24.66     20.33 o 
  10  10   6      196.33      179.19     30.72 o 
  -5  11   6       69.82       42.14     20.16 o 
  -4  11   6      413.27      451.73     32.36 o 
  -3  11   6       74.49       41.36     18.17 o 
  -2  11   6      206.16      266.83     23.45 o 
  -1  11   6      147.54      140.51     17.82 o 
   0  11   6      312.82      338.74     16.41 o 
   1  11   6      576.56      620.63     21.04 o 
   2  11   6      801.48      848.77     71.64 o 
   3  11   6       93.46       98.66     11.49 o 
   4  11   6      974.66      959.96     40.49 o 
   5  11   6      158.45      179.01     22.58 o 
   6  11   6       86.95       80.73     20.07 o 
   7  11   6      160.39      189.40     25.35 o 
   8  11   6      437.03      374.38     31.67 o 
   9  11   6        0.17        2.51     20.16 o 
  10  11   6       56.64      113.52     28.21 o 
  -4  12   6       30.51       32.71     21.54 o 
  -3  12   6       33.13       60.05     20.77 o 
  -2  12   6        1.90      -22.71     15.14 o 
  -1  12   6      506.05      471.72     29.76 o 
   0  12   6      236.51      277.65     24.66 o 
   1  12   6       38.24       56.23     21.67 o 
   2  12   6      117.93      118.45     12.76 o 
   3  12   6      124.78      126.02     13.29 o 
   4  12   6       89.46       89.29     18.86 o 
   5  12   6       11.25       -0.09     16.53 o 
   6  12   6      182.98      211.55     25.78 o 
   7  12   6      411.53      402.85     32.96 o 
   8  12   6       18.82       25.18     20.07 o 
   9  12   6       23.63      -12.11     21.02 o 
  -3  13   6       17.66       -3.89     20.94 o 
  -2  13   6      261.96      246.76     26.65 o 
  -1  13   6      903.77      915.66     43.87 o 
   0  13   6        6.82        8.91     16.27 o 
   1  13   6        0.21        8.48     14.45 o 
   2  13   6      294.64      299.81     17.13 o 
   3  13   6      754.92      847.95     27.29 o 
   4  13   6        3.98        9.08     16.53 o 
   5  13   6        3.76       18.60     18.17 o 
   6  13   6        0.14      -15.40     17.74 o 
   7  13   6      302.75      221.32     27.86 o 
   8  13   6       29.30       41.62     21.63 o 
  -2  14   6      288.80      316.15     32.45 o 
  -1  14   6       43.57       76.75     23.45 o 
   0  14   6       19.92       34.95     20.16 o 
   1  14   6        2.40       13.58     17.82 o 
   2  14   6      281.71      290.28     26.13 o 
   3  14   6      105.57      154.69     44.78 o 
   4  14   6      193.30      195.02     24.23 o 
   5  14   6        9.12       16.35     18.60 o 
   6  14   6      291.81      308.11     29.68 o 
   7  14   6       24.44       13.06     20.85 o 
   0  15   6       54.35       30.28     21.72 o 
   1  15   6       36.79       26.48     20.16 o 
   2  15   6       65.72      123.99     21.11 o 
   3  15   6       13.83       15.14     17.22 o 
   4  15   6       16.05       23.10     19.21 o 
   5  15   6       72.84      132.55     23.45 o 
   6  15   6        1.94      -28.16     18.78 o 
  -1 -12   7        1.62      -23.53     21.37 o 
  -4 -11   7        8.90       26.74     25.09 o 
  -3 -11   7       22.39       14.19     23.62 o 
  -2 -11   7       26.67        3.03     21.80 o 
  -1 -11   7      109.91       90.93     24.66 o 
   0 -11   7        3.33        1.30     21.89 o 
   1 -11   7       83.46       81.50     24.49 o 
   2 -11   7        1.31       -7.44     19.29 o 
   3 -11   7        3.26       11.42     19.47 o 
  -6 -10   7       54.94       22.67     21.11 o 
  -5 -10   7        1.23      -23.88     15.92 o 
  -4 -10   7       12.19       23.95     14.47 o 
  -3 -10   7      127.71      161.02     28.12 o 
  -2 -10   7        2.15        3.20     19.64 o 
  -1 -10   7       58.73       68.70     23.27 o 
   0 -10   7        3.11      -23.88     18.78 o 
   1 -10   7        3.26      -12.37     19.12 o 
   2 -10   7        1.22      -11.42     18.86 o 
   3 -10   7       13.38        5.19     19.55 o 
   4 -10   7       18.09       50.53     20.33 o 
  -7  -9   7        1.90        5.71     21.46 o 
  -6  -9   7       21.67       29.76     20.07 o 
  -5  -9   7       76.69       87.04     21.02 o 
  -4  -9   7       12.45       -7.06     12.21 o 
  -3  -9   7        6.35        9.67     11.69 o 
  -2  -9   7      167.41      139.82     23.01 o 
  -1  -9   7      222.21      188.19     23.97 o 
   0  -9   7        7.50        5.80     17.30 o 
   1  -9   7       14.12       -4.07     16.53 o 
   2  -9   7      480.16      535.74     34.35 o 
   3  -9   7       10.03       -8.52     24.27 o 
   4  -9   7       92.66      120.54     15.88 o 
   5  -9   7       19.26       21.59     13.89 o 
  -7  -8   7        0.09       18.60     22.58 o 
  -6  -8   7       28.09       14.28     20.68 o 
  -5  -8   7        5.78        5.02     18.26 o 
  -4  -8   7       65.53       61.85     13.43 o 
  -3  -8   7      184.56      184.78     15.62 o 
  -2  -8   7       61.71       73.70     11.62 o 
  -1  -8   7        0.50      -17.22     14.28 o 
   0  -8   7        5.41       -7.87     14.02 o 
   1  -8   7        1.16       -0.95     15.57 o 
   2  -8   7      468.91      524.83     22.08 o 
   3  -8   7       15.16       31.82     12.63 o 
   4  -8   7        9.50       18.92     12.58 o 
   5  -8   7        4.51       -6.63     12.53 o 
   6  -8   7       39.76       37.38     21.28 o 
  -8  -7   7        2.52        8.83     21.80 o 
  -7  -7   7        6.90        2.68     19.73 o 
  -6  -7   7       75.49       73.37     21.54 o 
  -5  -7   7      129.92      126.84     21.37 o 
  -4  -7   7       30.97       11.77     15.40 o 
  -3  -7   7       83.11       70.59     11.73 o 
  -2  -7   7       96.49      101.27     11.64 o 
  -1  -7   7       25.67       32.99      9.69 o 
   0  -7   7       66.57       89.38     16.27 o 
   1  -7   7        9.18        2.78      9.33 o 
   2  -7   7      315.85      276.38     16.43 o 
   3  -7   7       40.88       33.05     11.63 o 
   4  -7   7        7.66       -7.27     11.31 o 
   5  -7   7       18.88       23.63     19.86 o 
   6  -7   7       19.99       39.02     20.85 o 
   7  -7   7        9.69       -8.48     21.72 o 
  -8  -6   7       90.77      105.12     24.23 o 
  -7  -6   7        6.52        8.65     18.34 o 
  -6  -6   7      105.00       66.97     20.33 o 
  -5  -6   7      213.15      214.23     23.19 o 
  -4  -6   7        3.23       12.03     14.62 o 
  -3  -6   7      278.08      318.09     16.22 o 
  -2  -6   7      432.37      435.36     17.34 o 
  -1  -6   7       73.83       76.04      8.10 o 
   0  -6   7      679.82      674.36     16.37 o 
   1  -6   7        3.56        1.81      8.29 o 
   2  -6   7       80.77       66.14     13.37 o 
   3  -6   7      234.15      267.61     15.43 o 
   4  -6   7      124.33      136.12     13.66 o 
   5  -6   7        2.13        5.77     11.34 o 
   6  -6   7        9.79       13.76     20.33 o 
   7  -6   7       70.09       41.10     23.27 o 
   8  -6   7        1.71      -29.07     20.25 o 
  -8  -5   7       32.76       73.37     23.88 o 
  -7  -5   7        2.24        6.23     18.43 o 
  -6  -5   7        4.42        6.84     15.31 o 
  -5  -5   7      175.71      177.72     20.07 o 
  -4  -5   7      283.87      314.42     22.67 o 
  -3  -5   7      414.10      362.01     23.19 o 
  -2  -5   7      682.88      694.32     20.74 o 
  -1  -5   7      320.85      317.77     11.51 o 
   0  -5   7        0.71       -6.02      6.60 o 
   1  -5   7       89.49       96.01      7.40 o 
   2  -5   7     1551.53     1687.32     35.74 o 
   3  -5   7       25.84       17.80      9.37 o 
   4  -5   7      341.30      388.22     32.27 o 
   5  -5   7       91.16       75.60     11.99 o 
   6  -5   7       34.47       24.40     19.55 o 
   7  -5   7      219.94      229.54     29.07 o 
   8  -5   7       17.30       36.94     24.23 o 
  -9  -4   7        8.31       15.40     22.24 o 
  -8  -4   7      317.94      300.58     30.28 o 
  -7  -4   7        3.88        9.69     18.34 o 
  -6  -4   7       27.64       59.96     16.44 o 
  -5  -4   7      171.14      132.38     17.74 o 
  -4  -4   7      324.28      311.65     23.10 o 
  -3  -4   7        5.69       19.64     10.64 o 
  -2  -4   7       72.85       73.73      8.77 o 
  -1  -4   7        7.75        2.16      4.93 o 
   0  -4   7      799.60      755.59     15.73 o 
   1  -4   7      187.08      181.67      8.32 o 
   2  -4   7      870.68      873.11     20.25 o 
   3  -4   7       15.70       25.10     19.60 o 
   4  -4   7        4.43       -1.87      8.55 o 
   5  -4   7      573.98      546.18     46.25 o 
   6  -4   7      253.57      290.63     26.65 o 
   7  -4   7        5.77       15.57     18.86 o 
   8  -4   7        3.63       10.47     20.77 o 
   9  -4   7       79.58       77.78     25.35 o 
  -9  -3   7       19.79       44.21     22.93 o 
  -8  -3   7        5.17       -1.38     17.39 o 
  -7  -3   7        1.34       -1.38     15.31 o 
  -6  -3   7      152.81      190.26     20.33 o 
  -5  -3   7       37.91       64.37     14.54 o 
  -4  -3   7     1008.73      963.08     35.73 o 
  -3  -3   7      821.70      809.41     30.72 o 
  -2  -3   7     1479.61     1525.82     43.17 o 
  -1  -3   7      318.67      347.04     22.82 o 
   0  -3   7        7.36       13.28      4.75 o 
   1  -3   7      323.81      327.01      9.97 o 
   2  -3   7       73.19       82.78      6.11 o 
   3  -3   7       97.95      109.78      7.66 o 
   4  -3   7      234.16      270.04     14.15 o 
   5  -3   7      742.10      779.91     35.65 o 
   6  -3   7       50.60       90.85     20.33 o 
   7  -3   7       66.14       33.83     20.51 o 
   8  -3   7       63.59       66.54     23.27 o 
   9  -3   7       48.79       64.11     25.61 o 
  -9  -2   7       15.07       38.24     20.85 o 
  -8  -2   7      148.68      157.56     23.79 o 
  -7  -2   7       26.37        7.96     16.70 o 
  -6  -2   7      427.27      428.28     27.95 o 
  -5  -2   7     1046.19      972.85     36.94 o 
  -4  -2   7      128.21      136.70     15.75 o 
  -3  -2   7        4.58        2.94      9.95 o 
  -2  -2   7     1673.03     1624.88     44.13 o 
  -1  -2   7      509.08      478.24     23.58 o 
   0  -2   7     2024.76     1954.78     28.19 o 
   1  -2   7     2078.99     2209.71     30.82 o 
   2  -2   7      470.45      524.63     14.51 o 
   3  -2   7      387.55      384.39     10.72 o 
   4  -2   7      552.24      608.15     14.11 o 
   5  -2   7       23.36       48.28     15.66 o 
   6  -2   7       38.87       35.47     17.91 o 
   7  -2   7        2.45        7.79     16.18 o 
   8  -2   7      607.06      546.47     36.43 o 
   9  -2   7      476.23      530.12     40.75 o 
  10  -2   7      115.94      126.50     28.29 o 
  -9  -1   7      168.35      179.45     24.57 o 
  -8  -1   7        7.39       21.20     17.65 o 
  -7  -1   7      125.47      138.44     19.99 o 
  -6  -1   7      160.34      145.70     17.56 o 
  -5  -1   7        2.57       -2.94     12.03 o 
  -4  -1   7      114.19      133.16     14.28 o 
  -3  -1   7     2111.99     1992.34     51.57 o 
  -2  -1   7      109.72      113.60     11.59 o 
  -1  -1   7     1301.59     1211.14     33.57 o 
   0  -1   7        2.60        0.45      5.24 o 
   1  -1   7      183.32      218.54      7.58 o 
   2  -1   7     1436.09     1283.40     20.37 o 
   3  -1   7      878.69      869.16     24.34 o 
   4  -1   7      211.77      244.76     15.23 o 
   5  -1   7       16.10       13.08      7.50 o 
   6  -1   7     1414.84     1305.70     46.89 o 
   7  -1   7      705.59      813.22     38.85 o 
   8  -1   7       17.30       14.71     18.52 o 
   9  -1   7       37.34       33.57     21.37 o 
  10  -1   7        0.76       -2.68     23.79 o 
  -9   0   7      134.74      125.18     15.36 o 
  -8   0   7      233.61      187.58     22.41 o 
  -7   0   7      100.21       92.84     18.34 o 
  -6   0   7       15.56        7.09     12.37 o 
  -5   0   7      433.34      432.96     24.14 o 
  -4   0   7      748.10      726.18     27.34 o 
  -3   0   7      631.98      600.20     23.71 o 
  -2   0   7       26.93       36.77      9.17 o 
  -1   0   7      586.81      675.56     22.67 o 
   0   0   7      282.99      332.86     13.67 o 
   1   0   7     5247.62     4979.58    109.67 o 
   2   0   7      528.49      589.84     17.85 o 
   4   0   7      605.98      631.91     17.82 o 
   5   0   7       21.88       38.84      8.36 o 
   6   0   7        7.60       12.02     12.98 o 
   7   0   7      396.31      362.87     27.34 o 
   8   0   7      109.57      100.88     22.67 o 
   9   0   7      139.06      142.33     26.13 o 
  10   0   7       53.73      103.39     27.08 o 
  -9   1   7       48.38       38.33     15.83 o 
  -8   1   7        6.48      -11.30     11.19 o 
  -7   1   7        2.99      -13.06     14.02 o 
  -6   1   7      818.41      828.71     32.01 o 
  -5   1   7      387.25      429.58     22.41 o 
  -4   1   7       21.53       12.03     10.38 o 
  -3   1   7      556.10      604.62     22.93 o 
  -2   1   7      500.06      598.56     21.63 o 
   0   1   7      644.41      549.27     14.42 o 
   1   1   7       67.13       67.12      6.06 o 
   2   1   7      171.62      177.20      9.41 o 
   3   1   7      107.95       88.24      7.96 o 
   4   1   7     1587.94     1727.84     33.01 o 
   5   1   7     1526.67     1865.06     36.77 o 
   6   1   7      142.35      131.89     11.47 o 
   7   1   7      322.25      296.86     23.53 o 
   8   1   7       89.82       86.09     19.47 o 
   9   1   7       39.08       38.07     21.11 o 
  10   1   7      235.70      235.08     30.02 o 
  11   1   7        0.67      -11.59     23.19 o 
  -9   2   7       20.28       -9.26     20.94 o 
  -8   2   7       48.07       41.13     12.60 o 
  -7   2   7       48.65       63.48     16.35 o 
  -6   2   7       69.93       85.55     10.66 o 
  -5   2   7      542.35      532.15     25.52 o 
  -4   2   7      862.58      809.67     28.21 o 
  -3   2   7       48.98       45.42      9.34 o 
  -2   2   7     2664.77     2495.64     58.32 o 
  -1   2   7       58.70       36.51      7.53 o 
   0   2   7      131.71      155.39     12.03 o 
   1   2   7     1138.06     1145.87     22.49 o 
   2   2   7     3062.01     2936.36     47.67 o 
   3   2   7       60.14       55.23      9.52 o 
   4   2   7     1993.55     2224.42     39.86 o 
   5   2   7     1020.72      971.00     37.16 o 
   6   2   7     1101.46     1065.34     26.66 o 
   7   2   7      198.52      213.70     14.83 o 
   8   2   7        1.91       -6.23     15.83 o 
   9   2   7       29.83       33.48     19.29 o 
  10   2   7        0.51       14.10     19.03 o 
  11   2   7       46.46       58.14     24.40 o 
  -9   3   7       64.05       51.57     22.58 o 
  -8   3   7      130.44      108.67     22.58 o 
  -7   3   7      240.72      246.24     15.58 o 
  -6   3   7      175.28      149.98     12.44 o 
  -5   3   7      245.37      232.59     13.43 o 
  -4   3   7      775.66      847.20     21.72 o 
  -3   3   7     6075.52     5820.35     88.72 o 
  -2   3   7       86.56      102.84     11.29 o 
  -1   3   7     2842.12     2761.89     44.39 o 
   0   3   7        6.25        6.28      4.02 o 
   1   3   7     5397.90     5760.40     69.69 o 
   2   3   7     1561.42     1503.45     48.84 o 
   3   3   7     1669.24     1718.58     31.54 o 
   4   3   7     2449.84     2779.01     47.41 o 
   5   3   7      185.25      216.53     11.47 o 
   6   3   7     3825.59     3568.50     62.07 o 
   7   3   7       47.80       29.47     23.01 o 
   8   3   7      237.91      262.39     16.47 o 
   9   3   7      179.29      217.86     23.53 o 
  10   3   7      126.22      146.22     23.88 o 
  11   3   7        9.84        4.93     20.51 o 
  -8   4   7      433.21      430.53     33.57 o 
  -7   4   7      105.38      134.36     15.31 o 
  -6   4   7     1313.38     1383.10     33.22 o 
  -5   4   7        3.08       11.38      8.07 o 
  -4   4   7      803.52      800.01     22.71 o 
  -3   4   7      372.56      344.21     12.94 o 
  -2   4   7       60.99       62.19      6.59 o 
  -1   4   7      746.64      738.38     16.82 o 
   0   4   7      730.34      751.64     22.80 o 
   1   4   7     3336.46     3188.30     92.58 o 
   2   4   7      227.84      234.29     27.30 o 
   3   4   7        1.13        1.20      6.58 o 
   4   4   7      855.01      877.47     28.86 o 
   5   4   7      651.57      558.78     16.74 o 
   6   4   7      701.18      809.07     21.98 o 
   8   4   7      412.57      350.99     21.89 o 
   9   4   7       16.20       24.96     15.27 o 
  10   4   7       40.24       66.54     18.52 o 
  -8   5   7      159.31      158.42     27.34 o 
  -7   5   7       96.78       96.82     22.84 o 
  -6   5   7       12.70       42.67     10.21 o 
  -5   5   7      169.47      186.04     12.41 o 
  -4   5   7        0.82       -0.60      7.50 o 
  -3   5   7       68.91       69.67      7.95 o 
  -2   5   7     1317.95     1419.38     27.48 o 
  -1   5   7      693.01      739.01     17.43 o 
   0   5   7     2354.44     2274.31     46.42 o 
   1   5   7        1.28        1.97      4.03 o 
   2   5   7      654.96      625.50     31.80 o 
   3   5   7     1253.70     1439.24     28.18 o 
   4   5   7      132.05      136.61      9.21 o 
   5   5   7        5.04        7.62      6.69 o 
   6   5   7      139.52      155.27     11.94 o 
   7   5   7      358.43      367.02     16.06 o 
   8   5   7        4.80       11.04     12.07 o 
   9   5   7       46.05       49.45     11.57 o 
  10   5   7       64.64      114.81     23.88 o 
  -8   6   7      133.64      167.33     28.29 o 
  -7   6   7      411.60      451.90     32.53 o 
  -6   6   7      473.22      406.91     28.73 o 
  -5   6   7        1.30       -3.24      8.48 o 
  -4   6   7       91.72       96.77      9.56 o 
  -3   6   7     1330.96     1371.72     28.12 o 
  -2   6   7      450.79      429.49     14.52 o 
  -1   6   7      748.10      674.27     16.86 o 
   0   6   7       59.07       59.95     16.87 o 
   1   6   7      487.95      445.55     13.03 o 
   2   6   7     3816.33     3717.57     58.85 o 
   3   6   7     1322.31     1403.13     41.44 o 
   4   6   7      646.21      676.49     18.65 o 
   5   6   7      135.42      142.98      9.99 o 
   6   6   7      337.31      357.99     14.65 o 
   7   6   7       27.32       32.54     15.01 o 
   8   6   7       17.27        9.43      9.16 o 
   9   6   7       67.71       80.55     21.11 o 
  10   6   7        0.76       39.28     21.46 o 
  11   6   7       12.57        4.33     21.63 o 
  -7   7   7       96.08       78.99     22.06 o 
  -6   7   7      210.46      193.20     24.49 o 
  -5   7   7      186.17      172.27     19.81 o 
  -4   7   7      263.79      257.00     13.83 o 
  -3   7   7     1463.60     1384.70     28.88 o 
  -2   7   7       99.58       99.75      8.84 o 
  -1   7   7        8.81        8.61      6.49 o 
   0   7   7       78.61       89.67     10.69 o 
   1   7   7     3022.36     3113.50     50.85 o 
   2   7   7      955.34      986.38     22.35 o 
   3   7   7     1401.91     1299.22     40.67 o 
   4   7   7      361.59      383.56     13.95 o 
   5   7   7      437.14      428.01     15.13 o 
   6   7   7     1230.07     1167.65     46.38 o 
   7   7   7     1259.60     1171.60     47.76 o 
   8   7   7       45.25       48.88     19.55 o 
   9   7   7      212.99      239.58     28.64 o 
  10   7   7      103.74       87.56     22.84 o 
  11   7   7        0.49       -7.35     21.20 o 
  -7   8   7        5.33       11.77     22.15 o 
  -6   8   7      479.43      487.98     33.92 o 
  -5   8   7       99.10       93.27     18.08 o 
  -4   8   7      480.59      459.00     27.77 o 
  -3   8   7       37.78       35.20      9.20 o 
  -2   8   7      542.36      544.62     18.22 o 
  -1   8   7     1229.79     1320.06     27.84 o 
   0   8   7      982.11     1078.84     23.99 o 
   1   8   7      224.98      226.78     11.86 o 
   2   8   7       53.18       57.19      8.34 o 
   3   8   7      655.39      570.87     26.22 o 
   4   8   7      518.39      607.47     28.98 o 
   5   8   7      949.18      908.80     22.07 o 
   6   8   7      792.95      763.99     35.82 o 
   7   8   7       20.26       53.73     18.60 o 
   8   8   7        0.31      -15.57     15.05 o 
   9   8   7       16.44       18.78     19.81 o 
  10   8   7        7.82       28.38     22.15 o 
  11   8   7       54.53       74.50     26.56 o 
  -6   9   7      126.90      128.05     24.83 o 
  -5   9   7      633.30      674.44     34.44 o 
  -4   9   7        1.05        3.72     14.97 o 
  -3   9   7      408.38      387.53     27.25 o 
  -2   9   7      334.93      388.13     16.41 o 
  -1   9   7      589.60      662.04     19.58 o 
   0   9   7      292.17      284.77     13.91 o 
   1   9   7      124.47      148.04     22.54 o 
   2   9   7      599.30      533.90     17.90 o 
   3   9   7       74.45       66.88     13.67 o 
   4   9   7        9.62       -6.84     12.29 o 
   5   9   7       23.06       19.21     14.80 o 
   6   9   7      284.12      304.04     26.22 o 
   7   9   7       54.35       63.07     19.47 o 
   8   9   7      511.68      525.62     34.95 o 
   9   9   7      178.90      189.92     27.69 o 
  10   9   7       24.40       25.18     23.10 o 
  -5  10   7        7.24       -0.87     17.82 o 
  -4  10   7       74.47       43.52     17.30 o 
  -3  10   7      650.37      720.04     32.96 o 
  -2  10   7       81.34       76.40     16.44 o 
  -1  10   7     1318.06     1418.04     59.83 o 
   0  10   7      205.39      217.60     33.14 o 
   1  10   7     4074.80     4069.23     68.52 o 
   2  10   7       68.74       84.20     14.62 o 
   3  10   7     1850.67     1835.22     55.11 o 
   4  10   7     1965.35     1991.91     59.35 o 
   5  10   7        5.71       -0.43     13.67 o 
   6  10   7      456.83      451.99     31.84 o 
   7  10   7        2.33       -8.39     16.87 o 
   8  10   7        6.40      -14.54     17.74 o 
   9  10   7        0.54       12.29     19.12 o 
  10  10   7       18.18        9.95     23.01 o 
  -5  11   7       39.53       48.63     20.42 o 
  -4  11   7      522.79      551.92     35.47 o 
  -3  11   7      287.76      296.77     25.35 o 
  -2  11   7       29.73       -5.45     14.88 o 
  -1  11   7        3.41        7.18     14.54 o 
   0  11   7      156.07      137.77     12.68 o 
   1  11   7      997.27     1010.26     48.67 o 
   2  11   7      336.46      360.98     17.28 o 
   3  11   7        6.99      -10.56     13.06 o 
   4  11   7      982.00      952.78     40.23 o 
   5  11   7      242.83      248.58     23.79 o 
   6  11   7      211.99      212.67     25.44 o 
   7  11   7       70.18       44.13     20.51 o 
   8  11   7      142.07      124.51     23.97 o 
   9  11   7        2.91       29.68     21.20 o 
  -4  12   7       60.06       48.71     22.32 o 
  -3  12   7        7.70       16.61     18.95 o 
  -2  12   7      337.84      328.96     27.43 o 
  -1  12   7      227.00      218.12     23.79 o 
   0  12   7      156.57      193.38     22.41 o 
   1  12   7       31.46       22.57     12.16 o 
   2  12   7        1.86       16.35      9.95 o 
   3  12   7      100.60       82.72     18.43 o 
   4  12   7      452.43      440.31     30.89 o 
   5  12   7      766.83      776.62     39.71 o 
   6  12   7       10.09      -25.05     16.70 o 
   7  12   7        1.53      -13.50     18.69 o 
   8  12   7      131.45      104.78     23.36 o 
   9  12   7       39.19       33.83     23.62 o 
  -3  13   7      283.59      276.44     30.20 o 
  -2  13   7       50.11       47.41     20.85 o 
  -1  13   7      276.90      311.39     28.64 o 
   0  13   7      106.35      130.99     22.50 o 
   1  13   7      159.36      131.34     20.16 o 
   2  13   7      248.84      199.59     14.81 o 
   3  13   7        0.57       13.50     16.96 o 
   4  13   7       69.34       94.14     21.11 o 
   5  13   7      136.28      145.36     23.88 o 
   6  13   7      158.89      148.64     25.00 o 
   7  13   7       26.39       15.23     18.95 o 
   8  13   7        1.33      -18.86     18.95 o 
  -1  14   7       19.29        9.00     21.46 o 
   0  14   7        4.58        8.48     19.99 o 
   1  14   7      209.32      203.41     24.23 o 
   3  14   7       68.94      100.54     21.63 o 
   4  14   7        9.55        2.68     16.79 o 
   5  14   7      105.42       98.89     22.93 o 
   6  14   7       43.35       25.78     19.90 o 
   7  14   7       59.14       74.15     23.71 o 
   1  15   7      120.49      202.20     26.13 o 
   4  15   7        1.70       25.78     20.16 o 
   5  15   7       22.38       11.77     20.59 o 
  -2 -11   8        0.19      -32.32     21.54 o 
  -1 -11   8       26.58       -1.38     24.31 o 
   0 -11   8       28.75      -20.33     23.19 o 
   1 -11   8       13.59        8.48     22.58 o 
  -4 -10   8       27.98        9.50     15.11 o 
  -3 -10   8        1.49      -11.59     23.01 o 
  -2 -10   8        5.72      -11.25     22.93 o 
  -1 -10   8      107.28       52.26     24.92 o 
   0 -10   8       11.29       16.61     21.89 o 
   1 -10   8      147.71      141.12     26.22 o 
   2 -10   8       49.40       63.77     23.01 o 
   3 -10   8       24.31       26.13     19.47 o 
  -6  -9   8       36.37       39.89     22.84 o 
  -5  -9   8       48.99       32.10     19.90 o 
  -4  -9   8        9.19      -24.40     16.27 o 
  -3  -9   8      158.56      163.97     26.61 o 
  -2  -9   8       94.69       64.20     23.10 o 
  -1  -9   8       29.27       36.86     19.21 o 
   0  -9   8        6.78      -14.80     19.12 o 
   1  -9   8       44.09       -0.35     19.21 o 
   2  -9   8        5.80      -12.11     18.69 o 
   3  -9   8      383.95      477.43     34.26 o 
   4  -9   8        7.45       11.15     14.17 o 
   5  -9   8       36.38       -1.73     21.98 o 
  -6  -8   8       20.46       38.85     20.51 o 
  -5  -8   8        7.45       20.16     19.21 o 
  -4  -8   8       43.66       49.75     17.82 o 
  -3  -8   8       53.17       49.66     13.20 o 
  -2  -8   8       58.50       42.10     11.65 o 
  -1  -8   8        5.73        8.83     17.65 o 
   0  -8   8      168.31      163.01     21.72 o 
   1  -8   8       15.07       32.96     16.96 o 
   2  -8   8      193.59      204.71     23.97 o 
   3  -8   8       30.94       12.65     12.99 o 
   4  -8   8       34.84       32.78     13.76 o 
   5  -8   8       13.71      -10.21     20.59 o 
   6  -8   8        0.32      -29.59     19.73 o 
  -7  -7   8       47.05       40.23     21.46 o 
  -6  -7   8       24.29       25.87     18.43 o 
  -5  -7   8       45.05       53.90     19.47 o 
  -4  -7   8       11.33       23.27     16.09 o 
  -3  -7   8        0.89       -6.80     10.45 o 
  -2  -7   8      211.07      204.98     14.80 o 
  -1  -7   8      111.42      119.99     44.00 o 
   0  -7   8       49.00       47.67     16.70 o 
   1  -7   8        7.87       -4.95     13.19 o 
   2  -7   8        9.11       -5.39     10.75 o 
   3  -7   8        1.41      -16.92     11.28 o 
   4  -7   8      115.07      134.85     15.37 o 
   5  -7   8       10.85       20.51     21.54 o 
   6  -7   8        7.53        4.67     20.51 o 
   7  -7   8       22.60       17.30     23.10 o 
  -7  -6   8        3.03       10.30     20.77 o 
  -6  -6   8       16.48      -12.72     16.09 o 
  -5  -6   8        5.96       19.90     15.92 o 
  -4  -6   8        9.18        3.20     15.14 o 
  -3  -6   8       28.00       21.80     13.93 o 
  -2  -6   8      523.61      501.97     19.72 o 
  -1  -6   8       89.38       92.79     16.79 o 
   0  -6   8        0.84       -7.85      6.55 o 
   1  -6   8       49.06       60.60     10.72 o 
   2  -6   8       58.56       41.41     10.99 o 
   3  -6   8       44.68       61.93     12.40 o 
   4  -6   8       99.75       99.82     13.06 o 
   5  -6   8       94.24       77.78     22.67 o 
   6  -6   8       26.15       33.14     22.50 o 
   7  -6   8        2.89      -23.27     22.06 o 
  -8  -5   8      215.15      201.60     29.24 o 
  -7  -5   8      105.83       77.78     21.28 o 
  -6  -5   8       53.55       50.27     18.26 o 
  -5  -5   8      173.29      195.37     22.84 o 
  -4  -5   8      254.50      228.07     21.28 o 
  -3  -5   8       40.15       32.96     13.58 o 
  -2  -5   8     1923.64     1926.55     39.25 o 
  -1  -5   8      235.54      251.22     14.35 o 
   0  -5   8      164.34      156.91     16.35 o 
   1  -5   8      427.91      491.13     32.42 o 
   2  -5   8      571.30      554.55     19.98 o 
   3  -5   8        3.13       -5.83     15.57 o 
   4  -5   8       57.78       31.15     16.44 o 
   5  -5   8       44.32       32.01     18.43 o 
   6  -5   8      175.22      139.04     23.79 o 
   7  -5   8       41.02       60.83     24.66 o 
   8  -5   8       29.04       59.09     25.18 o 
  -8  -4   8       45.55       73.28     23.79 o 
  -7  -4   8       67.87       95.17     21.02 o 
  -6  -4   8       31.00       51.05     17.13 o 
  -5  -4   8        3.86       10.04     15.23 o 
  -4  -4   8      263.99      244.77     20.25 o 
  -3  -4   8        6.15        2.08     11.16 o 
  -2  -4   8       25.87       22.24     10.73 o 
  -1  -4   8       21.38       16.77      6.32 o 
   0  -4   8      383.36      405.13     19.95 o 
   1  -4   8       58.59       51.35      6.59 o 
   2  -4   8      358.87      331.85     11.43 o 
   3  -4   8       21.52       10.42      8.83 o 
   4  -4   8      151.95      125.28     20.33 o 
   5  -4   8      585.51      721.94     36.77 o 
   6  -4   8       45.40       58.32     21.80 o 
   7  -4   8       47.61       37.12     20.77 o 
   8  -4   8        5.24       24.40     22.67 o 
   9  -4   8       26.01       30.02     24.92 o 
  -8  -3   8       24.90       39.11     19.99 o 
  -7  -3   8      130.49      154.44     23.36 o 
  -6  -3   8      259.18      276.01     25.09 o 
  -5  -3   8       10.08       16.70     14.02 o 
  -4  -3   8      182.67      212.33     19.81 o 
  -3  -3   8      379.25      416.86     22.76 o 
  -2  -3   8      195.73      215.87     16.79 o 
  -1  -3   8      661.74      568.47     36.34 o 
   0  -3   8      341.30      352.33     12.32 o 
   1  -3   8      210.92      230.09     13.98 o 
   2  -3   8      329.60      346.23     10.67 o 
   3  -3   8      141.87      126.72     12.50 o 
   4  -3   8      255.26      267.01     22.06 o 
   5  -3   8        3.44       27.08     16.01 o 
   6  -3   8       39.63       34.78     18.52 o 
   7  -3   8      111.54       90.33     22.32 o 
   8  -3   8       32.57       38.50     23.36 o 
   9  -3   8       27.50       18.26     24.92 o 
  -8  -2   8      196.75      213.02     24.57 o 
  -7  -2   8        5.43        7.61     17.74 o 
  -6  -2   8      443.73      443.43     27.43 o 
  -5  -2   8      209.96      255.76     21.72 o 
  -4  -2   8        0.21        8.91     11.42 o 
  -3  -2   8        4.49       -4.93     10.82 o 
  -2  -2   8       54.82       53.73     11.16 o 
  -1  -2   8      133.26      133.47      9.23 o 
   0  -2   8      111.54      124.23     17.95 o 
   1  -2   8      197.57      224.04      9.33 o 
   2  -2   8      357.06      393.95     10.69 o 
   3  -2   8      537.39      524.64     16.17 o 
   4  -2   8       32.18       17.56     13.06 o 
   5  -2   8       87.72       90.33     18.69 o 
   6  -2   8      502.52      443.51     30.02 o 
   7  -2   8       74.43       86.35     22.15 o 
   8  -2   8      124.49      120.70     26.48 o 
   9  -2   8       76.35       99.93     27.77 o 
  -8  -1   8        2.31       -3.11     18.43 o 
  -7  -1   8      257.98      238.45     24.05 o 
  -6  -1   8       23.46       32.62     14.54 o 
  -5  -1   8        1.09       11.33     13.67 o 
  -4  -1   8      568.98      595.19     27.77 o 
  -3  -1   8      175.06      160.67     14.88 o 
  -2  -1   8     1426.56     1332.53     38.42 o 
  -1  -1   8      503.66      517.14     21.20 o 
   0  -1   8     1507.22     1597.90     30.46 o 
   1  -1   8      393.03      345.38     12.63 o 
   2  -1   8     1045.66     1073.21     25.28 o 
   3  -1   8      301.37      299.86     12.81 o 
   4  -1   8       78.29       74.29      8.73 o 
   5  -1   8     1201.42     1139.41     41.70 o 
   6  -1   8      109.59       85.74     18.08 o 
   7  -1   8       69.51      100.88     20.59 o 
   8  -1   8        4.11       -7.35     20.33 o 
   9  -1   8       75.34       75.36     25.87 o 
  10  -1   8        0.02      -13.93     25.44 o 
  -8   0   8       49.11       75.79     20.25 o 
  -7   0   8       67.59       72.16     16.79 o 
  -6   0   8      201.40      215.27     21.20 o 
  -5   0   8     1040.03     1000.54     36.94 o 
  -4   0   8      284.28      329.56     21.89 o 
  -3   0   8      824.34      781.29     29.07 o 
  -2   0   8      166.68      171.49     14.10 o 
  -1   0   8      116.95      159.20     13.15 o 
   0   0   8      154.68      145.45      9.07 o 
   1   0   8     1812.42     1666.38     50.96 o 
   2   0   8      106.28       96.43      8.05 o 
   3   0   8     2249.70     2165.99     38.83 o 
   4   0   8      967.43      877.33     21.68 o 
   5   0   8      228.21      273.64     14.15 o 
   6   0   8      510.44      598.56     30.89 o 
   7   0   8        6.85        2.77     15.05 o 
   8   0   8       62.07       53.47     21.20 o 
   9   0   8      124.81      111.44     24.05 o 
  10   0   8      131.06      118.62     28.81 o 
  -8   1   8       58.83       42.64     13.71 o 
  -7   1   8       54.74       58.92     17.13 o 
  -6   1   8      107.79      104.00     16.01 o 
  -5   1   8       75.30       90.07     14.19 o 
  -4   1   8      574.77      550.28     25.35 o 
  -3   1   8      315.68      330.69     19.29 o 
  -2   1   8      617.72      631.61     23.79 o 
  -1   1   8     3813.33     3670.61     81.85 o 
   0   1   8      368.76      415.91     18.43 o 
   1   1   8      123.19      114.32      7.85 o 
   2   1   8      173.45      180.11      9.85 o 
   3   1   8      131.99      112.27      8.55 o 
   4   1   8      254.48      270.96     12.80 o 
   5   1   8       86.22      106.80     10.25 o 
   6   1   8      635.67      659.50     21.74 o 
   7   1   8      118.84      139.65     20.59 o 
   8   1   8      223.13      228.85     24.49 o 
   9   1   8       20.09       20.42     19.47 o 
  10   1   8        0.56      -22.76     21.54 o 
  -8   2   8       62.43       64.43     14.28 o 
  -7   2   8      486.08      482.64     21.18 o 
  -6   2   8      983.60      976.52     27.29 o 
  -5   2   8        7.43       19.91      9.23 o 
  -4   2   8     1229.99     1277.32     38.42 o 
  -3   2   8      997.62      950.79     31.67 o 
  -2   2   8      594.78      540.50     21.46 o 
  -1   2   8      145.93      148.82     12.46 o 
   0   2   8      170.42      182.56     14.02 o 
   1   2   8       86.21       82.29      7.48 o 
   2   2   8     4491.48     4713.45     73.26 o 
   3   2   8       54.01       49.39      7.13 o 
   4   2   8      120.13      145.05      9.61 o 
   5   2   8       51.00       63.63      9.08 o 
   6   2   8      135.93      125.06     11.68 o 
   7   2   8      161.56      178.98     14.50 o 
   8   2   8        4.29       10.99     16.61 o 
   9   2   8       19.18       33.74     18.08 o 
  10   2   8       39.38       60.39     22.93 o 
  11   2   8        2.40      -21.20     22.32 o 
  -8   3   8        7.63        1.49     12.58 o 
  -7   3   8        3.17       10.37     11.91 o 
  -6   3   8      248.29      256.55     15.42 o 
  -5   3   8      170.71      175.63     12.77 o 
  -4   3   8       81.38      102.72     19.47 o 
  -3   3   8     2637.50     2469.25     67.96 o 
  -2   3   8       95.80      118.56      8.47 o 
  -1   3   8      102.34       85.10      6.91 o 
   0   3   8     1860.73     1886.84     32.20 o 
   1   3   8     1283.41     1232.31     22.25 o 
   2   3   8     4326.73     4226.21     66.73 o 
   3   3   8        9.79        6.36      6.15 o 
   4   3   8      780.06      812.22     20.76 o 
   5   3   8       46.03       49.29      8.18 o 
   6   3   8       12.35       17.05      8.48 o 
   7   3   8      590.93      642.53     22.72 o 
   8   3   8      114.70      154.35     14.75 o 
   9   3   8        1.17        8.91     16.70 o 
  10   3   8       23.11       28.38     19.73 o 
  11   3   8        9.07       30.46     21.89 o 
  -8   4   8       62.19       69.48     24.57 o 
  -7   4   8       90.65      102.29     14.22 o 
  -6   4   8        9.76        5.84     10.25 o 
  -5   4   8     2462.57     2368.76     44.77 o 
  -4   4   8       18.57       12.07      7.92 o 
  -3   4   8      283.42      254.56     12.84 o 
  -2   4   8     1817.01     1943.88     34.93 o 
  -1   4   8     1544.02     1659.81     55.33 o 
   0   4   8      525.23      449.86     12.59 o 
   1   4   8      525.03      476.14     12.24 o 
   2   4   8       99.68      108.11      8.23 o 
   3   4   8      259.19      297.57     12.80 o 
   4   4   8     1211.17     1051.72     24.17 o 
   5   4   8       23.40       24.38     18.39 o 
   6   4   8      961.43     1090.06     32.49 o 
   7   4   8      520.85      526.79     20.09 o 
   8   4   8      808.42      807.43     26.53 o 
   9   4   8       34.50       36.41     12.24 o 
  10   4   8       33.89       37.12     18.43 o 
  11   4   8        2.74      -26.61     17.74 o 
  -8   5   8      287.83      307.93     32.88 o 
  -7   5   8        7.90       22.67     19.38 o 
  -6   5   8      156.76      184.13     14.02 o 
  -5   5   8      219.05      197.83     27.04 o 
  -4   5   8        0.28       -1.90      7.71 o 
  -3   5   8      340.32      309.87     20.51 o 
  -2   5   8     2018.93     2047.37     36.72 o 
  -1   5   8     1380.99     1315.88     30.50 o 
   0   5   8       96.69       71.15     15.18 o 
   1   5   8        0.22        4.46      4.54 o 
   2   5   8      318.20      313.12     18.86 o 
   3   5   8     2121.88     2094.63     38.11 o 
   4   5   8      616.36      624.10     18.43 o 
   5   5   8        1.47       -9.52      7.01 o 
   6   5   8       74.71       74.46     12.46 o 
   7   5   8      504.10      532.57     19.68 o 
   8   5   8      573.95      569.73     21.00 o 
   9   5   8        5.73        9.91     11.34 o 
  10   5   8      125.04      126.74     15.38 o 
  -7   6   8      383.38      372.65     30.80 o 
  -6   6   8       98.38       93.88     19.55 o 
  -5   6   8       30.54       27.28     21.15 o 
  -4   6   8      705.03      748.54     22.84 o 
  -3   6   8      846.00      924.35     34.31 o 
  -2   6   8     1332.50     1262.77     26.64 o 
  -1   6   8       12.12        5.88      6.35 o 
   0   6   8      372.68      370.58     12.94 o 
   1   6   8       94.18      100.42      7.55 o 
   2   6   8     1345.29     1421.56     41.01 o 
   3   6   8       42.97       35.13     11.25 o 
   4   6   8       44.51       54.16      8.09 o 
   5   6   8       59.09       63.29      8.54 o 
   6   6   8       68.17       61.72      9.50 o 
   7   6   8      283.14      259.97     14.63 o 
   8   6   8       27.80       26.61     10.40 o 
   9   6   8       51.74       59.53     21.20 o 
  10   6   8       24.43       42.31     22.15 o 
  -7   7   8        0.30      -17.04     20.07 o 
  -6   7   8      100.30      102.70     22.58 o 
  -5   7   8      208.86      223.49     22.32 o 
  -4   7   8       26.71       26.57      9.56 o 
  -3   7   8      512.93      529.01     24.62 o 
  -2   7   8        4.99       -0.06      7.27 o 
  -1   7   8      264.21      234.53     18.95 o 
   0   7   8     3842.70     4112.83     67.49 o 
   1   7   8      996.91     1077.29     22.95 o 
   2   7   8     1484.41     1489.39     43.43 o 
   3   7   8       38.99       49.84     11.77 o 
   4   7   8       10.51       12.22      7.92 o 
   5   7   8      172.46      161.43     11.04 o 
   6   7   8        9.45       15.42      8.24 o 
   7   7   8      136.05      119.72     13.97 o 
   8   7   8       93.87       82.02     20.42 o 
   9   7   8       15.38       30.72     20.51 o 
  10   7   8        6.48      -17.22     18.86 o 
  11   7   8        8.67       51.39     25.00 o 
  -6   8   8      193.76      194.07     25.70 o 
  -5   8   8      850.23      755.94     37.29 o 
  -4   8   8      209.49      200.73     21.02 o 
  -3   8   8       17.04       18.13     11.81 o 
  -2   8   8        0.71       -1.94      8.04 o 
  -1   8   8      148.67      169.54     11.12 o 
   0   8   8      236.96      206.78     11.68 o 
   1   8   8      578.23      584.67     25.83 o 
   2   8   8       12.18       14.97     11.68 o 
   3   8   8      594.98      582.38     28.21 o 
   4   8   8      656.30      662.93     30.28 o 
   5   8   8     1365.42     1410.49     30.25 o 
   6   8   8        2.75      -18.43     12.29 o 
   7   8   8        0.36       -3.29     15.05 o 
   8   8   8      344.42      376.28     30.97 o 
   9   8   8       61.33       25.61     20.59 o 
  10   8   8        0.94        8.22     21.80 o 
  -6   9   8       95.90       97.60     23.62 o 
  -5   9   8       10.38       11.16     18.34 o 
  -4   9   8       33.48       15.40     16.53 o 
  -3   9   8      146.38      165.00     20.33 o 
  -2   9   8      792.07      848.89     53.51 o 
  -1   9   8       70.82       76.87     11.12 o 
   0   9   8      300.11      255.21     13.67 o 
   1   9   8      956.69      952.75     23.92 o 
   2   9   8       13.70        1.04     12.29 o 
   3   9   8     4368.37     4302.83    103.05 o 
   4   9   8      433.42      456.06     28.12 o 
   5   9   8       40.55       33.48     14.36 o 
   6   9   8      229.55      216.91     22.67 o 
   7   9   8       88.43      114.64     21.11 o 
   8   9   8       40.09       38.93     19.64 o 
   9   9   8      131.75      106.42     24.92 o 
  10   9   8       22.51       33.31     23.19 o 
  -5  10   8      296.11      366.85     31.23 o 
  -4  10   8      513.56      548.90     34.70 o 
  -3  10   8      540.56      577.28     32.19 o 
  -2  10   8      232.06      269.17     20.77 o 
  -1  10   8      167.10      188.21     18.30 o 
   0  10   8       20.43        9.45      8.78 o 
   1  10   8        0.03       -2.84      8.54 o 
   2  10   8      272.41      251.26     20.33 o 
   3  10   8      165.73      178.93     18.95 o 
   4  10   8       29.96        1.82     14.36 o 
   5  10   8       10.36      -14.54     14.36 o 
   6  10   8      333.64      323.51     27.08 o 
   7  10   8       15.86       27.77     18.52 o 
   8  10   8      267.56      248.49     29.24 o 
   9  10   8       77.68       36.17     22.93 o 
  10  10   8       25.36       19.12     24.23 o 
  -4  11   8        0.05        6.14     17.22 o 
  -3  11   8      168.59      170.88     22.41 o 
  -2  11   8        3.52       -5.36     15.66 o 
  -1  11   8     1966.55     1811.87    106.98 o 
   0  11   8      300.55      340.09     18.39 o 
   1  11   8      641.04      697.28     22.88 o 
   2  11   8       26.64       16.27     14.54 o 
   3  11   8       52.43       47.33     14.97 o 
   4  11   8      787.37      756.29     36.51 o 
   5  11   8      329.96      344.27     27.69 o 
   6  11   8      212.08      172.18     24.57 o 
   7  11   8        0.74       15.49     19.55 o 
   8  11   8      117.43      116.20     24.57 o 
   9  11   8       10.95        4.07     21.98 o 
  -3  12   8        4.16        2.51     19.12 o 
  -2  12   8       52.59       48.11     19.38 o 
  -1  12   8      839.73      806.21     38.33 o 
   0  12   8       19.64       19.68     14.19 o 
   1  12   8      988.57     1098.66     42.31 o 
   2  12   8        4.32      -21.28     14.19 o 
   3  12   8      176.84      210.42     22.93 o 
   4  12   8       25.82       26.22     17.30 o 
   5  12   8      192.66      218.99     24.92 o 
   6  12   8       61.52       76.66     22.24 o 
   7  12   8       57.53      116.20     24.66 o 
   8  12   8      188.19      204.71     28.98 o 
   9  12   8        4.32       -1.73     22.41 o 
  -2  13   8      144.37      170.53     24.14 o 
  -1  13   8       46.88       51.57     20.94 o 
   0  13   8        0.16        1.64     16.79 o 
   1  13   8       10.05       46.98     17.48 o 
   2  13   8       89.33       55.89     18.52 o 
   3  13   8      277.64      324.63     27.60 o 
   4  13   8        0.36      -11.25     17.74 o 
   5  13   8       13.65       10.30     19.12 o 
   6  13   8       97.05       93.18     23.62 o 
   7  13   8        1.72      -16.09     19.99 o 
   8  13   8        1.11      -24.75     20.77 o 
  -1  14   8        1.08        0.78     18.86 o 
   0  14   8      247.60      243.13     25.61 o 
   2  14   8        2.85       12.98     17.91 o 
   3  14   8       33.16       28.12     19.73 o 
   4  14   8      133.02      158.51     25.44 o 
   5  14   8       65.34       41.27     21.89 o 
   6  14   8       46.18       44.13     21.11 o 
   7  14   8        4.63       12.81     21.98 o 
   3  15   8      111.91      107.63     24.31 o 
   4  15   8       84.57      113.26     24.92 o 
  -3 -10   9       62.06       54.94     27.86 o 
  -2 -10   9        3.00       -1.38     22.84 o 
  -1 -10   9       57.14       38.59     25.78 o 
   0 -10   9       21.87       -1.73     22.58 o 
   1 -10   9        0.49       43.35     23.79 o 
   2 -10   9       95.58       93.62     25.61 o 
  -4  -9   9        6.34      -14.36     16.35 o 
  -3  -9   9       26.09       61.26     23.62 o 
  -2  -9   9        7.80        4.76     19.99 o 
  -1  -9   9       76.10       69.82     22.58 o 
   0  -9   9       65.37       26.39     21.11 o 
   1  -9   9       32.79       11.51     20.94 o 
   2  -9   9       77.41       35.21     21.11 o 
  -5  -8   9       62.82       54.77     21.20 o 
  -4  -8   9       45.85       48.37     19.29 o 
  -3  -8   9        1.56       14.84     13.16 o 
  -2  -8   9       54.02       67.14     20.16 o 
  -1  -8   9       51.81       43.52     20.25 o 
   0  -8   9       15.55       19.64     17.39 o 
   1  -8   9       34.17       63.42     20.77 o 
   2  -8   9       42.36       54.68     20.42 o 
   3  -8   9        1.08      -25.31     16.87 o 
   4  -8   9       36.07       27.34     22.84 o 
   5  -8   9       31.35       22.06     23.79 o 
  -6  -7   9       14.76        6.66     18.95 o 
  -5  -7   9       46.97       26.99     19.73 o 
  -4  -7   9        1.91      -11.51     16.18 o 
  -3  -7   9       15.40       33.22     16.61 o 
  -2  -7   9       94.27      104.54     19.38 o 
  -1  -7   9       52.39       62.21     17.56 o 
   0  -7   9       99.02      108.50     20.07 o 
   1  -7   9       55.57       47.59     17.91 o 
   2  -7   9        5.10       -8.44     11.44 o 
   3  -7   9      122.41      124.42     22.84 o 
   4  -7   9        1.76        5.10     20.33 o 
   5  -7   9        6.69      -10.38     21.11 o 
   6  -7   9        6.74       12.20     21.80 o 
  -7  -6   9      134.12      116.20     23.88 o 
  -6  -6   9       91.98       53.82     21.54 o 
  -5  -6   9        1.68      -21.28     14.88 o 
  -4  -6   9       19.43       24.31     16.53 o 
  -3  -6   9       32.12       30.28     14.80 o 
  -2  -6   9        4.42        0.01      9.63 o 
  -1  -6   9       16.03       41.43     10.18 o 
   0  -6   9       24.45       25.12     21.11 o 
   1  -6   9        0.12        6.15     12.24 o 
   2  -6   9      170.87      184.90     14.73 o 
   3  -6   9       42.74       48.02     17.74 o 
   4  -6   9       16.51       28.90     20.51 o 
   5  -6   9       68.17       85.66     23.71 o 
   6  -6   9       22.94        7.61     22.84 o 
   7  -6   9       17.58        1.47     22.76 o 
  -7  -5   9       15.77       21.02     20.59 o 
  -6  -5   9        9.72      -17.91     17.48 o 
  -5  -5   9       43.19       62.47     18.95 o 
  -4  -5   9       30.74       16.79     14.54 o 
  -3  -5   9       90.15       88.60     15.83 o 
  -2  -5   9      273.91      244.25     19.47 o 
  -1  -5   9        3.89       -1.69      7.40 o 
   0  -5   9        1.73       -1.73      7.85 o 
   1  -5   9       37.17       34.55     10.28 o 
   2  -5   9       74.97       89.48     11.72 o 
   3  -5   9       87.79       94.31     19.64 o 
   4  -5   9       68.96       93.27     21.80 o 
   5  -5   9       23.48       22.93     20.68 o 
   6  -5   9      108.23      100.28     23.97 o 
   7  -5   9       12.95       23.62     22.93 o 
  -7  -4   9      121.61      103.31     22.15 o 
  -6  -4   9      143.02      147.95     23.19 o 
  -5  -4   9        2.60        7.09     15.31 o 
  -4  -4   9      165.08      158.94     19.81 o 
  -3  -4   9        2.90       15.57     12.55 o 
  -2  -4   9       22.02        1.82     11.33 o 
  -1  -4   9      449.54      472.04     17.30 o 
   0  -4   9      720.55      692.39     16.74 o 
   1  -4   9       10.27        4.39      6.39 o 
   2  -4   9       47.51       40.82      9.31 o 
   3  -4   9       89.67       82.37     18.60 o 
   4  -4   9       68.82       65.84     18.34 o 
   5  -4   9       28.70       42.22     20.85 o 
   6  -4   9       63.79       42.14     20.51 o 
   7  -4   9       71.58       86.70     26.22 o 
   8  -4   9        7.27       -4.24     24.05 o 
  -8  -3   9      126.62      147.26     26.39 o 
  -7  -3   9       49.36       58.06     21.63 o 
  -6  -3   9       18.18       20.68     16.35 o 
  -5  -3   9       73.26       79.25     18.52 o 
  -4  -3   9        3.31        7.87     12.46 o 
  -3  -3   9      319.48      351.71     23.53 o 
  -2  -3   9     1764.88     1841.79     52.00 o 
  -1  -3   9      593.65      518.29     18.08 o 
   0  -3   9       66.59       67.63      7.39 o 
   1  -3   9      123.17      153.85     10.73 o 
   2  -3   9       82.14      116.34      9.90 o 
   3  -3   9       45.91       66.10     16.53 o 
   4  -3   9      542.71      529.34     31.41 o 
   5  -3   9       76.86      113.60     21.72 o 
   6  -3   9      105.14      107.72     21.54 o 
   7  -3   9      351.05      353.70     32.96 o 
   8  -3   9       12.92       -6.92     23.45 o 
   9  -3   9       14.74        5.80     26.39 o 
  -8  -2   9       58.52       58.32     22.67 o 
  -7  -2   9       11.06        6.32     18.17 o 
  -6  -2   9      103.99      147.52     19.64 o 
  -5  -2   9       33.14       28.38     15.92 o 
  -4  -2   9       90.98      102.79     16.87 o 
  -3  -2   9      352.31      326.36     22.41 o 
  -2  -2   9       56.37       71.21     12.63 o 
  -1  -2   9       11.05       22.84     10.73 o 
   0  -2   9      164.87      129.20      9.60 o 
   1  -2   9      706.75      729.64     18.72 o 
   2  -2   9     1098.16     1132.85     25.59 o 
   3  -2   9       60.51       72.78     15.75 o 
   4  -2   9       70.14       51.39     16.27 o 
   5  -2   9      145.97      117.76     19.73 o 
   6  -2   9       14.51       22.24     18.69 o 
   7  -2   9        6.45       -1.47     19.99 o 
   8  -2   9       28.45       36.77     22.32 o 
   9  -2   9       14.65       16.79     25.61 o 
  -8  -1   9      206.06      245.12     25.87 o 
  -7  -1   9       32.36       54.16     19.73 o 
  -6  -1   9       47.64       49.58     17.91 o 
  -5  -1   9      129.83      125.80     17.74 o 
  -4  -1   9      736.16      795.40     32.01 o 
  -3  -1   9      160.86      164.91     16.70 o 
  -2  -1   9      179.41      206.27     15.83 o 
  -1  -1   9      136.05      152.28     14.71 o 
   0  -1   9        5.48       12.78      7.14 o 
   1  -1   9     1252.41     1203.89     25.98 o 
   2  -1   9        0.10        1.62     10.95 o 
   3  -1   9        8.28        2.53      6.80 o 
   4  -1   9      100.57      110.74     10.02 o 
   5  -1   9       30.63       19.03     14.45 o 
   6  -1   9        8.02      -15.83     14.45 o 
   7  -1   9       73.13       69.91     20.33 o 
   8  -1   9       30.67       38.85     21.28 o 
   9  -1   9        4.01       12.89     24.40 o 
  -8   0   9       84.01       41.10     18.69 o 
  -7   0   9       57.04       36.69     17.04 o 
  -6   0   9      230.67      226.51     22.67 o 
  -5   0   9       40.16       38.16     15.23 o 
  -4   0   9       38.83       30.46     13.32 o 
  -3   0   9      913.46      956.33     33.57 o 
  -2   0   9        3.94       19.73      9.95 o 
  -1   0   9     1143.88      993.53     32.10 o 
   0   0   9       15.89        6.95      6.79 o 
   1   0   9      411.88      413.72     18.00 o 
   2   0   9       26.43       25.81      7.30 o 
   3   0   9      520.68      456.56     15.63 o 
   4   0   9      746.45      703.25     26.91 o 
   5   0   9     1032.15     1135.86     38.50 o 
   6   0   9       45.43       56.07     16.96 o 
   7   0   9       10.89       -0.35     16.44 o 
   8   0   9       27.98        5.19     18.52 o 
   9   0   9      100.60      120.87     25.52 o 
  10   0   9       37.19      110.06     27.34 o 
  -8   1   9      175.06      167.47     16.89 o 
  -7   1   9      261.23      236.97     16.85 o 
  -6   1   9        0.11      -19.12     14.36 o 
  -5   1   9      463.89      487.55     26.99 o 
  -4   1   9        6.72      -10.82     10.47 o 
  -3   1   9      515.90      567.07     24.75 o 
  -2   1   9     1914.95     1957.30     51.48 o 
  -1   1   9     2814.60     2725.62     64.89 o 
   0   1   9      655.54      593.28     23.27 o 
   1   1   9      176.76      149.36     10.21 o 
   2   1   9      878.46      958.73     22.36 o 
   3   1   9      251.09      301.88     18.08 o 
   4   1   9     1787.31     1835.95     47.80 o 
   5   1   9        7.14       -4.68      8.30 o 
   6   1   9      267.27      242.79     15.11 o 
   7   1   9      232.80      248.40     23.79 o 
   8   1   9       62.74       56.50     20.59 o 
   9   1   9       48.49       49.23     21.46 o 
  10   1   9        0.26        8.83     21.46 o 
  -8   2   9      334.55      339.64     20.62 o 
  -7   2   9       42.59       36.03     12.60 o 
  -6   2   9        3.73       -7.22     10.29 o 
  -5   2   9      114.17      136.87     12.88 o 
  -4   2   9      319.89      365.99     22.84 o 
  -3   2   9      967.10      871.28     30.54 o 
  -2   2   9       74.99      116.63     13.67 o 
  -1   2   9      367.35      372.56     18.78 o 
   0   2   9       40.49       34.95      9.17 o 
   1   2   9      373.76      379.48     22.02 o 
   2   2   9      283.28      279.43     12.23 o 
   3   2   9       27.61       21.85      9.34 o 
   4   2   9       12.01        9.41      7.58 o 
   5   2   9        0.86      -10.59      7.06 o 
   6   2   9      611.90      563.06     20.29 o 
   7   2   9       28.32       27.07     10.64 o 
   8   2   9       16.19       38.42     18.60 o 
   9   2   9       73.68       64.37     20.16 o 
  10   2   9       17.77       15.14     22.06 o 
  -7   3   9      294.83      335.14     19.16 o 
  -6   3   9       71.95       93.14     13.56 o 
  -5   3   9       41.23       33.34     10.86 o 
  -4   3   9      621.15      641.27     20.48 o 
  -3   3   9     1131.46     1193.27     26.72 o 
  -2   3   9        5.36       -3.46      6.37 o 
  -1   3   9      561.90      636.91     16.37 o 
   0   3   9     2448.59     2416.09     64.07 o 
   1   3   9      107.97       78.22     11.42 o 
   2   3   9       46.49       77.03     12.16 o 
   3   3   9      493.97      500.02     16.55 o 
   4   3   9      146.82      136.31      9.82 o 
   5   3   9      212.46      204.75     12.63 o 
   6   3   9      396.04      355.28     16.86 o 
   7   3   9       21.82       17.91     10.30 o 
   8   3   9        2.55      -10.77     10.31 o 
   9   3   9        1.36      -13.15     16.96 o 
  10   3   9      107.58      127.53     24.40 o 
  -7   4   9       28.08       34.31     15.57 o 
  -6   4   9      702.21      714.30     37.20 o 
  -5   4   9      649.72      589.86     20.71 o 
  -4   4   9       18.10        8.21      8.90 o 
  -3   4   9       36.78       28.39      8.38 o 
  -2   4   9      473.21      519.53     16.12 o 
  -1   4   9      374.78      315.71     12.13 o 
   0   4   9     1869.69     1657.17     30.10 o 
   1   4   9       16.99        9.86      8.83 o 
   2   4   9      203.13      195.29     11.25 o 
   3   4   9      143.21      165.34     10.83 o 
   4   4   9     3117.70     3209.48    104.17 o 
   5   4   9       35.20       16.87      7.94 o 
   6   4   9       10.66        1.45      8.35 o 
   7   4   9      135.39      111.55     12.53 o 
   8   4   9       80.70      106.55     13.28 o 
   9   4   9      123.10      169.24     20.59 o 
  10   4   9        0.29       -2.60     18.17 o 
  -7   5   9      327.60      315.29     29.42 o 
  -6   5   9      108.79       96.95     13.09 o 
  -5   5   9       36.30       26.65     15.23 o 
  -4   5   9       24.06       14.01     11.90 o 
  -3   5   9      341.39      349.18     23.88 o 
  -2   5   9       27.04       24.73      7.39 o 
  -1   5   9     1555.50     1413.75     27.99 o 
   0   5   9       27.10       29.88     12.55 o 
   1   5   9      121.50       90.50     12.03 o 
   2   5   9     2220.20     2243.78     57.36 o 
   3   5   9        6.41       11.64      7.60 o 
   4   5   9     2498.56     2611.71     47.12 o 
   5   5   9        0.06       -2.53      7.38 o 
   6   5   9      213.30      207.86     23.45 o 
   7   5   9       50.09       60.36     11.08 o 
   8   5   9      540.44      509.71     21.56 o 
   9   5   9       61.88       48.38     13.07 o 
  10   5   9        0.62      -17.13     15.14 o 
  -7   6   9      185.96      175.12     25.96 o 
  -6   6   9        6.62       15.31     18.95 o 
  -5   6   9      292.45      302.24     29.37 o 
  -4   6   9      265.73      295.41     15.86 o 
  -3   6   9     1329.23     1238.70     27.96 o 
  -2   6   9      288.43      294.12     20.55 o 
  -1   6   9      155.30      160.54     10.06 o 
   0   6   9       42.60       41.34      6.89 o 
   1   6   9      835.90      848.61     31.15 o 
   2   6   9      303.22      301.01     20.51 o 
   3   6   9      340.77      328.01     20.25 o 
   4   6   9       54.66       47.16     10.17 o 
   5   6   9      548.99      543.71     18.67 o 
   6   6   9      985.58      964.63     51.18 o 
   7   6   9        1.76       -3.97     10.17 o 
   8   6   9       33.95       48.52     11.56 o 
   9   6   9       53.84       44.86     12.02 o 
  10   6   9        2.08      -16.09     20.51 o 
  -6   7   9      230.36      249.79     26.22 o 
  -5   7   9       53.48       49.66     17.30 o 
  -4   7   9      611.02      635.47     21.20 o 
  -3   7   9        1.28       -2.08     12.29 o 
  -2   7   9      560.92      561.15     22.89 o 
  -1   7   9       21.88       25.67      7.94 o 
   0   7   9     1015.79     1043.11     34.87 o 
   1   7   9        7.03        1.47     10.12 o 
   2   7   9        1.23        5.28     11.33 o 
   3   7   9      615.30      563.17     26.56 o 
   4   7   9      172.42      206.95     26.35 o 
   5   7   9       13.62       -1.67      8.02 o 
   6   7   9       56.00       63.43      9.82 o 
   7   7   9       15.03       26.46      9.75 o 
   8   7   9      248.43      197.18     26.56 o 
   9   7   9      159.30      172.52     27.77 o 
  10   7   9       18.50       45.68     23.79 o 
  -6   8   9       10.94        2.51     18.34 o 
  -5   8   9      129.91      186.37     23.53 o 
  -4   8   9        1.56       -0.10     10.04 o 
  -3   8   9       21.58       16.29      9.07 o 
  -2   8   9     1731.42     1738.73     35.21 o 
  -1   8   9     1298.83     1382.47     29.97 o 
   0   8   9     1436.74     1490.86     45.42 o 
   1   8   9       62.53       46.20     12.55 o 
   2   8   9       60.36       52.52     13.24 o 
   3   8   9     3261.17     3392.88     84.71 o 
   4   8   9     3719.51     3812.85     94.83 o 
   5   8   9      372.10      369.85     21.11 o 
   6   8   9       92.82       71.00     10.29 o 
   7   8   9       55.60       50.27     19.03 o 
   8   8   9       88.83       84.45     22.50 o 
   9   8   9       14.67       30.37     20.59 o 
  10   8   9        6.72       10.73     23.45 o 
  -5   9   9        5.48        1.99     18.52 o 
  -4   9   9       15.67       15.92     16.70 o 
  -3   9   9      472.03      554.59     19.94 o 
  -2   9   9       24.38       28.13     10.41 o 
  -1   9   9      448.49      387.50     28.47 o 
   0   9   9      876.92      949.23     35.73 o 
   1   9   9       25.39       49.84     14.54 o 
   2   9   9     3266.32     3548.36     87.82 o 
   3   9   9      660.14      692.09     31.49 o 
   4   9   9      604.31      600.03     30.63 o 
   5   9   9      551.59      525.36     29.68 o 
   6   9   9       81.79       47.24     17.82 o 
   7   9   9       73.14       72.94     20.68 o 
   8   9   9       12.61       11.68     20.07 o 
   9   9   9       71.71       68.01     24.31 o 
  10   9   9       25.50      -14.10     22.67 o 
  -4  10   9      411.12      421.28     33.14 o 
  -3  10   9       25.56       31.93     17.39 o 
  -2  10   9        1.03       -4.94     19.34 o 
  -1  10   9      352.72      337.05     17.09 o 
   0  10   9      199.51      207.31     20.25 o 
   1  10   9      549.15      641.47     31.15 o 
   2  10   9       70.54       68.53     15.75 o 
   3  10   9      160.33      125.72     18.86 o 
   4  10   9       69.95       65.15     16.01 o 
   5  10   9       78.64      108.07     18.86 o 
   6  10   9      325.48      361.84     29.59 o 
   7  10   9      429.11      444.12     32.71 o 
   8  10   9        2.21       13.24     18.86 o 
   9  10   9       55.78       96.47     26.04 o 
  -4  11   9      157.06      202.98     25.78 o 
  -3  11   9        2.04       -8.22     15.14 o 
  -2  11   9      152.88      167.59     19.38 o 
  -1  11   9       27.52       23.92     10.27 o 
   0  11   9      829.82      766.24     34.52 o 
   1  11   9        1.75       -9.08     14.88 o 
   2  11   9      140.19      143.28     20.42 o 
   3  11   9       40.72       63.42     17.91 o 
   4  11   9      327.66      277.39     25.44 o 
   5  11   9      271.37      287.43     25.61 o 
   6  11   9      177.29      161.02     24.40 o 
   7  11   9       12.74       -2.68     19.47 o 
   8  11   9      132.26       71.90     22.93 o 
   9  11   9       11.17        4.41     21.80 o 
  -3  12   9      181.87      175.21     24.31 o 
  -2  12   9       95.26       85.74     19.81 o 
  -1  12   9      329.14      296.25     24.57 o 
   0  12   9       97.22      138.52     20.85 o 
   1  12   9       21.66       36.34     17.39 o 
   2  12   9       38.48       56.59     16.87 o 
   3  12   9       99.92      121.39     20.59 o 
   4  12   9      160.86      184.90     23.79 o 
   5  12   9        1.69      -11.59     17.39 o 
   6  12   9      295.49      214.23     27.51 o 
   7  12   9        0.29      -15.31     19.38 o 
   8  12   9      153.68      122.00     26.39 o 
  -2  13   9        0.56       22.41     20.33 o 
   1  13   9      358.90      362.27     28.29 o 
   3  13   9      196.70      252.21     25.09 o 
   4  13   9       45.61       50.44     20.51 o 
   5  13   9       71.02       79.51     22.84 o 
   6  13   9      372.92      425.77     34.00 o 
   7  13   9        0.18      -12.20     20.85 o 
   2  14   9        3.18       10.90     18.86 o 
   3  14   9      148.00      163.79     25.00 o 
   4  14   9        0.12        2.68     18.34 o 
   5  14   9        2.08      -10.21     20.25 o 
   6  14   9        4.29      -20.77     21.28 o 
  -2  -9  10       17.28        4.33     24.14 o 
  -1  -9  10       21.24       -6.06     21.80 o 
   0  -9  10       17.51       12.37     22.06 o 
   1  -9  10        6.92        3.37     21.54 o 
  -4  -8  10       16.57       10.30     18.86 o 
  -3  -8  10        5.03       -5.97     16.35 o 
  -2  -8  10        9.69       30.80     22.84 o 
  -1  -8  10       52.43       22.67     20.94 o 
   0  -8  10        4.25       -1.64     18.52 o 
   1  -8  10        5.45       -2.68     19.03 o 
   4  -8  10        7.04       -3.63     22.67 o 
  -5  -7  10        0.10       -5.28     19.64 o 
  -4  -7  10       47.46       44.30     19.29 o 
  -3  -7  10       23.51        5.19     17.13 o 
  -2  -7  10        7.35        8.35     12.63 o 
  -1  -7  10      177.30      242.52     25.96 o 
   0  -7  10       58.88       69.74     19.64 o 
   1  -7  10        1.85        0.95     16.96 o 
   2  -7  10       13.53       28.03     18.26 o 
   3  -7  10       30.05      -10.56     19.73 o 
   4  -7  10       59.95       81.33     24.05 o 
   5  -7  10       51.25       59.61     25.61 o 
  -6  -6  10        8.23        3.20     19.29 o 
  -5  -6  10       64.14      108.59     22.24 o 
  -4  -6  10       69.07       46.46     18.78 o 
  -3  -6  10        1.77      -11.59     14.97 o 
  -2  -6  10       32.61       39.97     15.92 o 
  -1  -6  10       32.91       23.85     16.14 o 
   0  -6  10       17.92        9.52     15.49 o 
   1  -6  10       48.62       44.27     13.11 o 
   2  -6  10      104.00       72.07     20.85 o 
   3  -6  10      141.09      132.21     21.46 o 
   4  -6  10        3.26        0.52     20.51 o 
   5  -6  10       14.86       -4.33     22.41 o 
   6  -6  10       20.35       57.19     26.13 o 
  -6  -5  10       26.98       24.57     19.29 o 
  -5  -5  10       48.60       29.07     18.60 o 
  -4  -5  10        4.57        3.98     16.44 o 
  -3  -5  10        2.52        5.54     15.05 o 
  -2  -5  10        2.34      -15.31     12.98 o 
  -1  -5  10        6.49        1.28      9.70 o 
   0  -5  10      141.94      157.82     10.81 o 
   1  -5  10       98.27       91.63     19.38 o 
   2  -5  10       74.89       77.61     19.38 o 
   3  -5  10        1.68      -24.05     16.53 o 
   4  -5  10       73.93       69.30     21.80 o 
   5  -5  10        1.70      -13.76     19.12 o 
   6  -5  10        1.10      -14.62     22.50 o 
   7  -5  10       13.50        6.66     24.75 o 
  -7  -4  10       45.23       88.08     22.50 o 
  -6  -4  10        5.73        7.27     19.21 o 
  -5  -4  10       94.17       96.90     20.77 o 
  -4  -4  10      373.18      372.13     25.87 o 
  -3  -4  10      283.50      247.97     22.24 o 
  -2  -4  10       72.58       64.98     14.10 o 
  -1  -4  10       18.98       28.40      9.80 o 
   0  -4  10       15.79        8.65      7.55 o 
   1  -4  10       31.72       45.05      9.65 o 
   2  -4  10       89.30       71.90     18.17 o 
   3  -4  10       55.06       46.98     18.26 o 
   4  -4  10        6.63      -12.46     16.01 o 
   5  -4  10       59.09       89.29     23.01 o 
   6  -4  10      190.44      186.20     28.73 o 
   7  -4  10       13.52       15.66     22.41 o 
  -7  -3  10       13.50        2.42     19.21 o 
  -6  -3  10      199.03      198.91     24.92 o 
  -5  -3  10      106.45      140.77     21.02 o 
  -4  -3  10       39.35       51.65     17.04 o 
  -3  -3  10      214.06      245.29     21.46 o 
  -2  -3  10      230.61      216.13     19.73 o 
  -1  -3  10      239.06      228.33     19.12 o 
   0  -3  10      354.49      376.82     29.72 o 
   1  -3  10      210.29      201.27     12.51 o 
   2  -3  10        8.56       11.84      8.47 o 
   3  -3  10      672.14      706.71     33.57 o 
   4  -3  10       29.63       31.15     16.53 o 
   5  -3  10        1.99       22.93     17.82 o 
   6  -3  10       39.53       49.14     21.54 o 
   7  -3  10      179.76      202.20     28.12 o 
   8  -3  10       24.48       25.70     25.96 o 
  -7  -2  10       55.49       53.82     21.98 o 
  -6  -2  10        1.72      -11.42     18.00 o 
  -5  -2  10        9.45       18.08     15.05 o 
  -4  -2  10      476.21      481.75     27.17 o 
  -3  -2  10       48.39       45.77     15.40 o 
  -2  -2  10      363.52      369.45     23.27 o 
  -1  -2  10      107.04      114.21     14.45 o 
   0  -2  10       32.43       22.79      9.52 o 
   1  -2  10        3.36       11.29      7.97 o 
   2  -2  10      411.58      409.91     16.13 o 
   3  -2  10        3.64       11.90      8.44 o 
   4  -2  10        6.03       -4.33     14.54 o 
   5  -2  10      124.30      133.68     21.54 o 
   6  -2  10       66.41       73.80     20.68 o 
   7  -2  10       66.47       97.68     23.62 o 
   8  -2  10        0.09        3.89     21.89 o 
   9  -2  10        2.59      -36.34     24.23 o 
  -7  -1  10       69.53      109.19     22.93 o 
  -6  -1  10      141.45      167.94     22.93 o 
  -5  -1  10       34.45       29.85     16.61 o 
  -4  -1  10      135.85      124.85     18.34 o 
  -3  -1  10      292.66      264.76     20.16 o 
  -2  -1  10        4.13      -14.80     10.38 o 
  -1  -1  10      361.23      322.47     20.77 o 
   0  -1  10      424.88      398.87     27.51 o 
   1  -1  10       36.65       42.90     19.47 o 
   2  -1  10        3.96        6.58      7.82 o 
   3  -1  10        4.33       -4.77      7.37 o 
   4  -1  10       19.74       31.27      9.42 o 
   5  -1  10       55.71       41.53     16.35 o 
   6  -1  10      284.45      327.49     27.08 o 
   7  -1  10        7.49       10.30     18.52 o 
   8  -1  10       52.66       50.36     22.76 o 
   9  -1  10        0.21       -4.24     22.24 o 
  -7   0  10        8.38        5.36     19.03 o 
  -6   0  10      388.20      407.26     29.50 o 
  -5   0  10      107.47       99.85     18.60 o 
  -4   0  10        5.77       -4.67     13.32 o 
  -3   0  10     1482.52     1534.21     46.29 o 
  -2   0  10       40.88       25.26     11.42 o 
  -1   0  10      259.90      268.30     18.08 o 
   0   0  10      145.58      138.87     14.36 o 
   1   0  10       21.76       18.38      7.85 o 
   2   0  10       11.13        8.79      7.61 o 
   3   0  10      288.32      283.60     16.05 o 
   4   0  10        2.59        3.35      8.00 o 
   5   0  10      173.16      177.22     13.19 o 
   6   0  10      217.34      202.63     22.06 o 
   7   0  10      126.07      122.34     23.36 o 
   8   0  10       42.74       32.10     20.68 o 
   9   0  10       91.76      106.16     27.25 o 
  -7   1  10       14.38        8.14     12.81 o 
  -6   1  10       10.03      -15.14     14.28 o 
  -5   1  10      651.95      617.33     29.94 o 
  -4   1  10       55.96       52.78     14.10 o 
  -3   1  10        6.47       16.18     13.15 o 
  -2   1  10      877.09      810.54     30.11 o 
  -1   1  10       60.79       71.38     12.89 o 
   0   1  10      311.40      321.34     19.38 o 
   1   1  10      498.08      494.27     16.71 o 
   2   1  10      499.98      477.45     30.07 o 
   3   1  10      457.26      443.91     16.39 o 
   4   1  10      107.27       94.98     10.85 o 
   5   1  10      192.07      184.89     13.60 o 
   6   1  10      390.62      361.84     27.34 o 
   7   1  10        2.36       -4.15     15.66 o 
   8   1  10        3.48       -8.22     17.65 o 
   9   1  10       23.71       53.04     24.40 o 
  10   1  10        5.57       28.73     23.45 o 
  -7   2  10      164.96      174.75     17.32 o 
  -6   2  10       11.48       22.61     11.55 o 
  -5   2  10      117.65      129.47     20.29 o 
  -4   2  10      298.99      277.48     21.37 o 
  -3   2  10      382.08      355.17     21.46 o 
  -2   2  10       61.20       44.47     11.85 o 
  -1   2  10      648.64      650.99     25.70 o 
   0   2  10      462.71      469.38     22.41 o 
   1   2  10       33.12       27.93      7.67 o 
   2   2  10     1159.94     1204.98     26.73 o 
   3   2  10      369.21      381.47     15.85 o 
   4   2  10      118.30      105.27     10.69 o 
   5   2  10     1321.62     1240.92     42.53 o 
   6   2  10      680.52      635.86     22.36 o 
   7   2  10      155.46      173.48     21.80 o 
   8   2  10      287.32      356.73     29.16 o 
   9   2  10        9.16        6.92     20.42 o 
  10   2  10        2.92        1.30     22.32 o 
  -7   3  10      548.90      604.28     25.44 o 
  -6   3  10       32.58       45.88     13.28 o 
  -5   3  10      261.59      260.90     33.09 o 
  -4   3  10        6.37        9.55      9.21 o 
  -3   3  10       14.16       14.53      8.23 o 
  -2   3  10      108.50      115.73      9.65 o 
  -1   3  10      816.30      793.01     19.52 o 
   0   3  10      396.31      398.09     21.20 o 
   1   3  10      351.91      371.18     20.68 o 
   2   3  10       26.21       25.96      7.83 o 
   3   3  10        1.76        2.24      7.62 o 
   4   3  10      144.01      143.01     11.98 o 
   5   3  10      279.77      299.26     31.49 o 
   7   3  10      343.34      334.12     40.97 o 
   8   3  10       26.24       32.45     17.30 o 
   9   3  10        5.30        5.36     17.30 o 
  10   3  10       33.52       17.82     21.54 o 
  -7   4  10       24.01       12.35     13.53 o 
  -6   4  10      297.42      338.23     35.65 o 
  -5   4  10        3.24       -0.71      9.64 o 
  -4   4  10       26.62       11.68      9.91 o 
  -3   4  10      183.40      206.12     12.69 o 
  -2   4  10      871.46      894.89     22.16 o 
  -1   4  10      293.86      282.32     18.26 o 
   0   4  10      382.72      402.59     21.72 o 
   1   4  10        0.17        2.77      9.34 o 
   2   4  10      425.76      460.50     16.22 o 
   3   4  10      104.65      102.65     10.14 o 
   4   4  10       19.04       13.05      7.77 o 
   5   4  10      237.95      254.80     14.24 o 
   6   4  10        4.44       19.50      9.63 o 
   7   4  10      527.03      525.84     24.62 o 
   8   4  10      185.30      206.54     16.46 o 
   9   4  10       27.14       24.05     16.01 o 
  10   4  10       63.36      103.39     22.24 o 
  -6   5  10       58.98       36.28     13.41 o 
  -5   5  10      295.99      271.97     15.90 o 
  -4   5  10      165.37      186.02     13.69 o 
  -3   5  10       31.85       37.18     18.21 o 
  -2   5  10     1346.90     1255.14     27.52 o 
  -1   5  10        1.02        2.42     10.21 o 
   0   5  10      157.05      165.69     14.97 o 
   1   5  10       54.53       45.16     11.51 o 
   2   5  10     3547.83     3554.76     84.62 o 
   3   5  10       46.24       55.38      9.51 o 
   4   5  10      272.23      285.37     14.98 o 
   5   5  10       49.18       36.14     13.24 o 
   6   5  10       68.44       61.64     10.72 o 
   7   5  10      154.37      104.97     12.88 o 
   8   5  10      107.62       94.92     13.53 o 
   9   5  10        2.42        4.56     12.33 o 
  10   5  10        0.63        6.92     16.96 o 
  -6   6  10       48.76       46.07     12.96 o 
  -5   6  10      382.44      381.05     19.35 o 
  -4   6  10        6.71        1.23      9.95 o 
  -3   6  10      301.73      271.22     14.81 o 
  -2   6  10        0.61        0.19      7.86 o 
  -1   6  10       20.80       14.36     11.07 o 
   0   6  10      826.96      802.41     30.72 o 
   1   6  10       14.05        9.52     11.77 o 
   2   6  10      816.92      884.26     32.62 o 
   3   6  10      954.79     1032.73     36.94 o 
   4   6  10      184.46      179.20     12.37 o 
   5   6  10      403.44      383.06     16.94 o 
   6   6  10      960.24      983.34     26.61 o 
   7   6  10       28.15       21.61     15.23 o 
   8   6  10       22.17       40.83     11.79 o 
   9   6  10      251.04      242.11     17.48 o 
  10   6  10        5.48       21.63     24.31 o 
  -6   7  10      106.22      108.50     22.76 o 
  -5   7  10       91.41       64.52     12.60 o 
  -4   7  10      200.34      195.92     17.82 o 
  -3   7  10       43.53       57.61     10.64 o 
  -2   7  10      462.01      445.16     17.25 o 
  -1   7  10      583.34      616.12     27.86 o 
   0   7  10       11.23        1.04     12.63 o 
   1   7  10        8.98        3.63     11.94 o 
   2   7  10      158.20      151.07     16.18 o 
   3   7  10      185.26      209.47     19.47 o 
   4   7  10     1560.92     1576.17     49.66 o 
   5   7  10      158.33      164.28     12.81 o 
   6   7  10      408.56      426.01     18.14 o 
   7   7  10       19.97       -6.90     14.93 o 
   8   7  10        1.30        9.10     10.57 o 
   9   7  10       31.35       24.14     22.24 o 
  10   7  10       27.18        3.55     22.06 o 
  -5   8  10       42.00       54.25     19.90 o 
  -4   8  10      146.07      130.33     13.15 o 
  -3   8  10       15.52       24.94     10.33 o 
  -2   8  10      628.50      684.17     21.13 o 
  -1   8  10        5.14      -11.51     11.77 o 
   0   8  10      126.52      127.79     17.39 o 
   1   8  10       91.12      105.99     16.53 o 
   2   8  10     1221.27     1239.34     42.22 o 
   3   8  10       18.82       21.98     14.02 o 
   4   8  10       56.01       61.17     15.14 o 
   5   8  10       91.27       52.09     15.75 o 
   6   8  10       75.18       57.05     10.77 o 
   7   8  10      553.01      504.16     34.00 o 
   8   8  10        8.48       46.55     21.46 o 
   9   8  10        0.67       -1.30     19.81 o 
  10   8  10      106.96      100.28     27.69 o 
  -5   9  10       47.60       51.31     20.85 o 
  -4   9  10      249.10      239.15     24.40 o 
  -3   9  10      162.39      187.00     19.64 o 
  -2   9  10     1427.91     1415.02     36.47 o 
  -1   9  10      168.88      215.09     20.59 o 
   0   9  10     1616.76     1586.55     48.63 o 
   1   9  10       13.86       -5.10     12.46 o 
   2   9  10      415.98      439.62     27.43 o 
   3   9  10      136.97      130.30     18.00 o 
   4   9  10      619.66      635.42     33.31 o 
   5   9  10      378.36      355.61     27.34 o 
   6   9  10       62.19       75.01     19.55 o 
   7   9  10       64.57       84.96     21.37 o 
   8   9  10        4.02      -27.25     18.17 o 
   9   9  10       14.94       32.71     22.93 o 
  -4  10  10       26.54       17.74     19.90 o 
  -3  10  10      159.87      174.95     22.06 o 
  -2  10  10        7.97        6.49     16.79 o 
  -1  10  10      149.57      158.25     19.73 o 
   0  10  10      130.09      135.93     19.21 o 
   1  10  10      152.73      197.88     21.11 o 
   2  10  10      301.69      292.79     23.45 o 
   3  10  10        4.18      -11.42     15.05 o 
   4  10  10        4.37       15.83     16.44 o 
   5  10  10       53.47       51.39     18.34 o 
   6  10  10       51.24       54.68     19.29 o 
   7  10  10       46.03       68.27     20.16 o 
   8  10  10       64.64       67.23     23.71 o 
   9  10  10      178.98      145.96     27.34 o 
  -3  11  10       68.85      124.07     21.63 o 
  -1  11  10      341.12      407.17     28.12 o 
   0  11  10       83.25      100.02     19.38 o 
   1  11  10      121.06      149.51     20.68 o 
   2  11  10       18.54       56.67     18.00 o 
   3  11  10      405.85      431.49     28.73 o 
   4  11  10       91.10       89.20     19.21 o 
   5  11  10      240.53      234.47     26.22 o 
   6  11  10       21.70       13.58     17.30 o 
   7  11  10      163.70      199.52     27.86 o 
   8  11  10        0.65       -0.26     21.54 o 
   0  12  10        4.37       30.02     17.74 o 
   1  12  10      107.63      119.49     21.28 o 
   2  12  10      223.79      184.72     23.97 o 
   3  12  10       79.12      114.64     21.89 o 
   4  12  10       12.81        2.94     16.61 o 
   5  12  10       21.62       19.81     19.55 o 
   6  12  10      257.92      279.12     29.76 o 
   7  12  10        0.93        2.42     21.46 o 
   8  12  10       19.72       14.10     21.89 o 
   1  13  10        5.10       19.55     18.60 o 
   2  13  10      219.61      216.48     25.52 o 
   3  13  10        1.83       -9.52     18.17 o 
   4  13  10       45.18       29.07     19.29 o 
   5  13  10       12.74        4.85     18.86 o 
   6  13  10      115.14      124.25     26.65 o 
   7  13  10        1.07       24.14     22.67 o 
   2  14  10        3.62       31.75     20.33 o 
   3  14  10        2.73       20.68     20.25 o 
   4  14  10       95.75      108.15     24.57 o 
   5  14  10        2.66       16.18     22.15 o 
  -1  -8  11       16.54       21.20     22.76 o 
  -3  -7  11       25.06       22.15     18.52 o 
  -1  -7  11       32.13       50.53     21.37 o 
   3  -7  11        0.73      -27.34     18.52 o 
   4  -7  11       75.69       44.39     24.83 o 
  -4  -6  11       11.80       -9.00     16.61 o 
  -3  -6  11      215.18      204.97     23.62 o 
  -2  -6  11      141.68      114.21     19.29 o 
  -1  -6  11        7.59        5.10     14.28 o 
   1  -6  11      180.48      138.00     21.80 o 
   2  -6  11        0.01      -22.50     18.86 o 
   3  -6  11        1.90        8.57     21.11 o 
   4  -6  11       96.34       88.77     22.93 o 
   5  -6  11        1.40        6.58     21.72 o 
  -4  -5  11        7.49       17.74     18.34 o 
  -3  -5  11        9.21       -8.74     15.40 o 
  -2  -5  11        2.62        7.44     15.14 o 
  -1  -5  11       79.97      115.59     18.17 o 
   0  -5  11        9.68        7.54     10.02 o 
   1  -5  11        4.45        5.28     17.65 o 
   2  -5  11       93.51       76.92     19.73 o 
   3  -5  11        2.96      -12.98     19.21 o 
   4  -5  11        5.80        7.87     18.95 o 
   5  -5  11      107.60       96.30     25.52 o 
   6  -5  11       10.45       28.81     23.27 o 
  -6  -4  11       12.05        0.35     21.11 o 
  -5  -4  11       65.13       68.79     21.11 o 
  -4  -4  11       40.12       43.61     17.04 o 
  -3  -4  11        0.30        3.37     15.92 o 
  -2  -4  11      102.87      103.65     17.65 o 
  -1  -4  11        0.41        0.35     14.10 o 
   0  -4  11      101.23       89.86     13.54 o 
   1  -4  11        1.39       -7.20      9.43 o 
   2  -4  11       33.39       10.82     16.35 o 
   3  -4  11        1.78      -12.20     17.74 o 
   4  -4  11       67.26       69.39     21.54 o 
   5  -4  11        0.20      -12.03     20.51 o 
   6  -4  11        2.80      -14.19     21.89 o 
   7  -4  11       36.77       52.00     25.00 o 
  -6  -3  11      107.70      129.00     24.05 o 
  -5  -3  11        7.92       -0.78     16.44 o 
  -4  -3  11        0.87       20.59     15.40 o 
  -3  -3  11       43.35       23.71     14.36 o 
  -2  -3  11        0.63       -2.34     13.93 o 
  -1  -3  11      189.67      217.86     20.07 o 
   0  -3  11        8.57        9.35      9.90 o 
   1  -3  11      309.69      328.66     17.37 o 
   2  -3  11       78.76       76.92     19.81 o 
   3  -3  11        4.56       -7.35     16.44 o 
   4  -3  11        0.25      -25.52     17.13 o 
   5  -3  11       14.52       -8.05     19.38 o 
   6  -3  11        7.07       -2.34     19.38 o 
   7  -3  11       40.54       37.12     23.62 o 
  -6  -2  11        6.66       13.93     19.90 o 
  -5  -2  11       94.36      112.74     21.20 o 
  -4  -2  11        2.15       11.07     16.09 o 
  -3  -2  11        0.44        0.17     14.71 o 
  -2  -2  11      568.11      589.30     29.85 o 
  -1  -2  11      288.88      305.51     22.41 o 
   0  -2  11      121.78      120.01     11.80 o 
   1  -2  11        5.60        5.25      8.89 o 
   2  -2  11       38.05       40.12      9.66 o 
   3  -2  11       19.67       35.30     16.09 o 
   4  -2  11      134.96      116.46     20.25 o 
   5  -2  11      297.19      305.42     26.99 o 
   6  -2  11        3.36      -10.64     18.43 o 
   7  -2  11       24.40       39.89     22.41 o 
   8  -2  11        4.92       19.38     23.45 o 
  -6  -1  11       74.39       91.28     22.06 o 
  -5  -1  11       30.09       31.84     17.91 o 
  -4  -1  11      319.04      378.71     27.08 o 
  -3  -1  11       92.94      104.26     17.91 o 
  -2  -1  11       59.46       77.44     15.92 o 
  -1  -1  11       19.09       27.69     13.24 o 
   0  -1  11      411.47      409.64     18.04 o 
   1  -1  11       38.94       52.22      9.77 o 
   2  -1  11      371.06      359.47     16.38 o 
   3  -1  11      244.99      223.87     14.09 o 
   4  -1  11        9.28        3.29     17.04 o 
   5  -1  11      509.86      561.87     32.27 o 
   6  -1  11       29.99       23.45     18.69 o 
   7  -1  11        2.91        8.48     19.03 o 
   8  -1  11        0.61       10.04     21.98 o 
  -6   0  11        2.69       -2.34     16.44 o 
  -5   0  11       25.39       11.25     15.83 o 
  -4   0  11        8.81       23.71     14.88 o 
  -3   0  11      568.48      573.38     28.29 o 
  -2   0  11      353.21      347.47     22.24 o 
  -1   0  11       97.00       80.64     14.97 o 
   0   0  11       78.13       86.78     14.19 o 
   1   0  11       47.39       58.21      9.52 o 
   2   0  11        2.42       -2.80      8.21 o 
   3   0  11       27.36       14.14      9.00 o 
   4   0  11        2.67       11.23      9.82 o 
   5   0  11      156.93      192.17     22.93 o 
   6   0  11        9.77        7.01     16.35 o 
   7   0  11       35.66       23.79     18.86 o 
   8   0  11       13.73        7.18     22.15 o 
   9   0  11        1.62       22.50     23.71 o 
  -6   1  11      318.23      347.13     27.08 o 
  -5   1  11       67.25       80.98     18.34 o 
  -4   1  11       94.16       67.57     16.18 o 
  -3   1  11      136.74      104.17     17.39 o 
  -2   1  11      639.95      549.42     25.96 o 
  -1   1  11        1.07        7.01     12.03 o 
   0   1  11        1.50        6.84     11.07 o 
   1   1  11      829.57      843.49     23.07 o 
   2   1  11        7.05       10.54      8.39 o 
   3   1  11      264.16      270.35     14.93 o 
   4   1  11       12.58       20.09     21.11 o 
   5   1  11       35.40       52.25     11.01 o 
   6   1  11       76.62       79.43     18.17 o 
   7   1  11       38.65       15.83     17.22 o 
   8   1  11        0.50      -18.34     17.91 o 
   9   1  11       20.95        3.55     21.37 o 
  -6   2  11       17.27        9.12     12.72 o 
  -5   2  11       54.39       31.96     12.46 o 
  -4   2  11      195.75      205.06     21.11 o 
  -3   2  11      104.05      100.71     15.66 o 
  -2   2  11        5.07       -1.90     11.07 o 
  -1   2  11      405.27      399.65     21.98 o 
   0   2  11       15.47       25.26     11.94 o 
   1   2  11     1558.83     1398.63     41.70 o 
   2   2  11      329.73      284.55     14.44 o 
   3   2  11       22.94       17.11      8.93 o 
   4   2  11      159.97      154.15     23.19 o 
   5   2  11       36.88       34.81     10.24 o 
   6   2  11        1.01        9.89     10.10 o 
   7   2  11      181.90      168.89     21.54 o 
   8   2  11       61.26       76.14     21.63 o 
   9   2  11       10.97       53.82     23.01 o 
  -6   3  11      227.13      202.22     17.54 o 
  -5   3  11      351.38      328.11     28.55 o 
  -4   3  11      155.71      155.27     13.53 o 
  -3   3  11      355.90      336.76     16.79 o 
  -2   3  11      197.54      193.12     17.30 o 
  -1   3  11       25.18       28.29     11.42 o 
   0   3  11      118.39      113.08     14.88 o 
   1   3  11      109.19      107.81     14.62 o 
   2   3  11       14.36       10.23      8.48 o 
   3   3  11      266.65      228.40     25.31 o 
   4   3  11      352.68      355.19     16.55 o 
   5   3  11      727.76      802.14     61.56 o 
   6   3  11      374.35      446.23     20.70 o 
   7   3  11      122.98       99.86     13.79 o 
   8   3  11      136.88      104.17     21.20 o 
   9   3  11       61.02       34.78     19.64 o 
  -6   4  11       11.58       13.82     13.38 o 
  -5   4  11       64.35       42.18     12.62 o 
  -4   4  11      200.41      241.40     15.54 o 
  -3   4  11      361.91      385.18     17.52 o 
  -2   4  11        0.59        3.55     12.89 o 
  -1   4  11      312.38      306.29     21.37 o 
   0   4  11       53.87       52.43     12.29 o 
   1   4  11       23.46       18.08     11.07 o 
   2   4  11      532.45      514.29     25.70 o 
   3   4  11        2.09       19.28     13.71 o 
   4   4  11      188.27      236.73     14.22 o 
   5   4  11      547.30      513.01     20.04 o 
   6   4  11      312.19      300.99     20.42 o 
   7   4  11       74.44       83.57     30.76 o 
   8   4  11        6.22       -0.28     11.89 o 
   9   4  11        5.87       13.84     16.70 o 
  10   4  11        3.61       -4.50     19.47 o 
  -6   5  11       13.88        6.42     13.64 o 
  -5   5  11      205.07      220.01     16.41 o 
  -4   5  11      682.64      646.33     21.84 o 
  -3   5  11      211.61      186.04     13.43 o 
  -2   5  11       53.36       62.90     13.93 o 
  -1   5  11       12.75       10.73     12.81 o 
   0   5  11       53.72       61.17     12.89 o 
   1   5  11      735.53      741.49     29.24 o 
   2   5  11        0.66      -11.33     11.51 o 
   3   5  11      110.65       84.01     16.70 o 
   4   5  11     1114.79     1138.41     28.20 o 
   5   5  11       29.14       45.48     10.36 o 
   6   5  11        8.94       10.66     10.55 o 
   7   5  11        3.83       -2.32     10.65 o 
   8   5  11       31.08       15.06     11.64 o 
   9   5  11       67.70       51.33     14.46 o 
  10   5  11        5.74        6.66     18.00 o 
  -5   6  11        3.88       -5.56     11.82 o 
  -4   6  11      417.53      396.51     19.09 o 
  -3   6  11       53.09       41.13     10.25 o 
  -2   6  11        7.51        0.35     13.58 o 
  -1   6  11      405.49      385.72     22.58 o 
   0   6  11      848.86      840.04     31.93 o 
   1   6  11       99.44       96.90     14.88 o 
   2   6  11     1465.98     1530.40     47.59 o 
   3   6  11     1015.54      871.97     34.95 o 
   4   6  11     1345.26     1359.62     66.84 o 
   5   6  11      621.34      657.87     22.46 o 
   6   6  11        0.32        6.31     10.42 o 
   7   6  11        1.19        1.34     10.34 o 
   8   6  11        0.90       -6.65     11.12 o 
   9   6  11       95.75      105.15     15.49 o 
  -5   7  11      256.77      238.62     28.38 o 
  -4   7  11      113.72      101.31     13.57 o 
  -3   7  11        9.22       18.79      9.62 o 
  -2   7  11       24.58        6.49     13.93 o 
  -1   7  11      180.29      165.78     18.60 o 
   0   7  11      997.44      953.47     35.13 o 
   1   7  11       29.24       40.92     14.80 o 
   2   7  11      539.29      480.80     25.78 o 
   3   7  11       23.69       16.27     12.55 o 
   4   7  11      557.20      530.90     29.50 o 
   5   7  11      268.77      241.45     32.06 o 
   6   7  11       94.01       92.58     12.37 o 
   7   7  11       39.82       46.37     11.99 o 
   8   7  11       23.74        5.77     10.89 o 
   9   7  11       47.95       32.53     23.79 o 
  -4   8  11       16.77       19.92     11.92 o 
  -3   8  11      621.58      617.68     31.23 o 
  -2   8  11       28.68       41.44     15.83 o 
  -1   8  11      123.95      116.29     18.17 o 
   0   8  11      522.88      448.01     27.25 o 
   1   8  11        2.94        5.19     14.36 o 
   2   8  11     1190.33     1267.20     44.21 o 
   3   8  11       32.78       63.94     15.57 o 
   4   8  11      196.12      183.17     20.16 o 
   5   8  11       46.11       60.74     16.79 o 
   6   8  11       17.83       19.54     10.15 o 
   7   8  11       10.10        8.10     14.54 o 
   8   8  11       90.29       86.18     23.53 o 
   9   8  11       51.08       31.49     22.41 o 
  -4   9  11      410.38      446.02     31.06 o 
  -3   9  11        0.84      -22.32     14.88 o 
  -2   9  11       11.21        6.40     14.19 o 
  -1   9  11        2.98       -4.15     14.80 o 
   0   9  11       84.15       54.60     16.96 o 
   1   9  11       17.89        5.54     13.93 o 
   2   9  11      136.76      128.92     18.34 o 
   3   9  11      113.92       91.11     17.22 o 
   4   9  11       58.43       61.52     16.44 o 
   5   9  11      525.52      546.82     31.58 o 
   6   9  11       22.53        7.01     16.96 o 
   7   9  11        3.39       -6.92     18.08 o 
   8   9  11      102.40      120.96     25.78 o 
   9   9  11        1.40      -31.15     20.77 o 
  -2  10  11      274.98      282.23     24.57 o 
  -1  10  11      156.95      117.32     19.55 o 
   0  10  11      763.22      797.39     36.25 o 
   1  10  11       73.13      100.02     19.21 o 
   2  10  11      196.79      178.24     20.59 o 
   3  10  11       79.07       61.86     17.48 o 
   4  10  11      438.39      469.64     32.01 o 
   5  10  11      115.98      146.14     23.19 o 
   6  10  11        0.15      -13.41     16.61 o 
   7  10  11       58.30       59.09     20.42 o 
   8  10  11       55.15       52.78     24.40 o 
  -1  11  11      243.61      282.32     25.44 o 
   0  11  11      242.66      281.11     25.61 o 
   1  11  11       93.15      130.91     21.20 o 
   2  11  11      126.71      119.57     21.28 o 
   3  11  11        0.52       -8.57     16.70 o 
   4  11  11      132.23      160.33     23.79 o 
   5  11  11        2.68       13.24     18.78 o 
   6  11  11        7.44       22.50     18.26 o 
   7  11  11      383.23      393.50     34.18 o 
   8  11  11       83.25       57.28     24.83 o 
   0  12  11       24.45       33.66     18.78 o 
   1  12  11      216.81      238.20     26.56 o 
   2  12  11        9.74        3.72     18.34 o 
   3  12  11      173.05      220.98     26.39 o 
   4  12  11      157.35      163.18     23.62 o 
   5  12  11       24.34       41.96     21.28 o 
   6  12  11       28.69       28.47     21.20 o 
   7  12  11        4.26        3.46     21.80 o 
   1  13  11       11.38      -16.61     18.86 o 
   2  13  11        6.63        3.20     19.47 o 
   3  13  11       81.62       96.21     23.01 o 
   4  13  11       43.13       34.78     20.16 o 
   5  13  11       18.24       25.61     20.51 o 
   6  13  11       93.60      102.79     25.78 o 
  -3  -6  12       61.66       26.82     19.64 o 
  -2  -6  12       29.25        9.00     17.39 o 
   2  -6  12        0.24      -19.03     20.68 o 
   3  -6  12        4.75      -18.52     21.28 o 
  -4  -5  12       10.44       10.82     19.47 o 
  -3  -5  12        7.93       26.04     18.08 o 
  -2  -5  12       52.43       70.43     19.38 o 
  -1  -5  12       60.61       28.21     17.30 o 
   0  -5  12        4.00       -5.28     17.65 o 
   1  -5  12        0.46       -9.86     18.95 o 
   2  -5  12       20.01       -4.15     20.59 o 
   3  -5  12        0.26       20.25     22.24 o 
   4  -5  12       71.01       94.48     25.70 o 
   5  -5  12       20.74       53.64     25.18 o 
  -4  -4  12        1.51        9.00     18.86 o 
  -3  -4  12      244.37      243.99     24.49 o 
  -2  -4  12      200.43      180.40     22.32 o 
  -1  -4  12        1.17       -7.09     14.88 o 
   0  -4  12       81.51      111.64     13.93 o 
   1  -4  12       35.42       34.52     19.90 o 
   2  -4  12        5.09      -16.27     17.04 o 
   3  -4  12       64.87       21.11     19.38 o 
   4  -4  12        0.49        0.00     20.07 o 
   5  -4  12        0.64       12.63     22.41 o 
   6  -4  12       30.46       20.33     25.26 o 
  -5  -3  12       73.30       65.50     21.98 o 
  -4  -3  12        1.32      -13.50     17.22 o 
  -3  -3  12      147.81      133.07     21.28 o 
  -2  -3  12       67.46       86.61     18.43 o 
  -1  -3  12       63.55       59.87     16.35 o 
   0  -3  12       32.25       23.16     11.74 o 
   1  -3  12       11.07       33.35     11.44 o 
   2  -3  12       79.00       94.48     21.72 o 
   3  -3  12        1.79        9.86     17.82 o 
   4  -3  12       23.74       30.11     19.55 o 
   5  -3  12        8.88        8.65     21.37 o 
   6  -3  12        0.12      -19.47     20.68 o 
  -5  -2  12      247.82      261.64     27.08 o 
  -4  -2  12        0.18       22.50     18.43 o 
  -3  -2  12       65.72       55.03     18.34 o 
  -2  -2  12      390.56      402.85     25.87 o 
  -1  -2  12       32.32       14.45     14.28 o 
   0  -2  12      203.94      234.09     35.60 o 
   1  -2  12       28.51       37.03     11.12 o 
   2  -2  12       11.02        5.71     11.46 o 
   3  -2  12        0.37      -14.28     15.92 o 
   4  -2  12       19.04       49.40     20.68 o 
   5  -2  12       73.81       46.72     22.06 o 
   6  -2  12        2.23      -12.72     19.55 o 
   7  -2  12       20.97       54.51     25.87 o 
  -5  -1  12       11.05       14.54     17.22 o 
  -4  -1  12      143.61      200.82     21.98 o 
  -3  -1  12       20.01       19.29     15.05 o 
  -2  -1  12        1.08        3.46     14.71 o 
  -1  -1  12      250.17      254.46     21.46 o 
   0  -1  12       76.89       86.70     15.66 o 
   1  -1  12        1.45        3.05     10.56 o 
   2  -1  12       26.37       34.73     10.42 o 
   3  -1  12      336.98      284.01     16.92 o 
   4  -1  12       29.64       29.94     19.12 o 
   5  -1  12      198.98      286.30     28.47 o 
   6  -1  12        6.64        7.53     19.81 o 
   7  -1  12        2.40        2.68     20.25 o 
   8  -1  12       13.40       -8.48     23.62 o 
  -5   0  12       40.84       42.83     20.07 o 
  -4   0  12        4.15      -17.39     14.71 o 
  -3   0  12       19.50        1.38     15.31 o 
  -2   0  12      557.29      527.18     28.64 o 
  -1   0  12      105.53      122.60     17.74 o 
   0   0  12      353.46      360.62     23.19 o 
   1   0  12       30.90       33.85     21.11 o 
   2   0  12       99.82       98.73     18.99 o 
   3   0  12      778.58      810.74     24.37 o 
   4   0  12       26.07       28.16     13.19 o 
   5   0  12        9.42       11.68     16.79 o 
   6   0  12        0.34       -3.03     19.03 o 
   7   0  12       24.68       34.18     21.72 o 
   8   0  12        0.61      -16.96     20.51 o 
  -5   1  12       16.05       15.05     17.13 o 
  -4   1  12       50.83       45.51     16.96 o 
  -3   1  12        3.27        0.00     13.84 o 
  -2   1  12       43.70       35.73     15.14 o 
  -1   1  12        0.92        0.95     12.11 o 
   0   1  12      196.83      244.77     20.16 o 
   1   1  12       26.05       17.11     14.36 o 
   2   1  12        3.76       -0.24     12.46 o 
   3   1  12        2.58        5.13      8.91 o 
   4   1  12       92.60       87.34     13.11 o 
   5   1  12      116.53      113.55     15.88 o 
   6   1  12       23.56       74.93     19.38 o 
   7   1  12        1.65       10.12     18.52 o 
   8   1  12        9.27       11.85     20.59 o 
  -5   2  12      369.05      359.15     19.51 o 
  -4   2  12      113.19       88.23     12.16 o 
  -3   2  12       56.11       43.35     15.05 o 
  -2   2  12       74.68       82.20     16.61 o 
  -1   2  12      569.96      567.07     26.82 o 
   0   2  12        9.91        6.92     11.42 o 
   1   2  12       67.60       64.11     14.88 o 
   2   2  12       67.46       84.84     11.89 o 
   3   2  12      315.09      286.94     19.81 o 
   4   2  12      126.15      143.46     23.66 o 
   5   2  12      200.61      186.99     15.07 o 
   6   2  12        0.67       10.34     10.54 o 
   7   2  12      193.22      183.08     23.62 o 
   8   2  12        7.32      -21.63     19.38 o 
   9   2  12       23.25       36.60     24.14 o 
  -5   3  12      133.64      118.44     24.62 o 
  -4   3  12      134.29      135.02     13.86 o 
  -3   3  12       28.58       35.91     15.05 o 
  -2   3  12        3.89       -6.58     12.37 o 
  -1   3  12      478.00      417.99     24.83 o 
   0   3  12      444.62      437.63     25.18 o 
   1   3  12       54.97       49.40     14.19 o 
   2   3  12      193.65      205.91     14.23 o 
   3   3  12      884.85      926.13     37.29 o 
   4   3  12      622.02      596.58     25.61 o 
   5   3  12      204.57      245.63     15.75 o 
   6   3  12       56.43       50.51     12.12 o 
   7   3  12       42.70       52.23     12.94 o 
   8   3  12        4.69       17.56     18.52 o 
   9   3  12      131.56      116.55     24.92 o 
  -5   4  12        3.09        0.65     11.44 o 
  -4   4  12        8.33       11.59     15.40 o 
  -3   4  12       54.29       76.75     16.18 o 
  -2   4  12      410.06      366.33     23.45 o 
  -1   4  12       38.62       29.16     14.54 o 
   0   4  12        2.36        2.34     12.81 o 
   1   4  12      688.65      667.17     29.07 o 
   2   4  12       25.18       49.14     14.36 o 
   3   4  12      413.82      442.40     19.09 o 
   4   4  12      159.89      182.02     13.88 o 
   5   4  12        7.19        4.75     11.51 o 
   6   4  12       26.34       51.97     12.85 o 
   7   4  12      109.00      128.97     19.64 o 
   8   4  12        1.09        7.61     16.61 o 
   9   4  12        9.31       10.21     19.90 o 
  -5   5  12       80.92       60.28     14.29 o 
  -4   5  12      179.36      149.77     21.28 o 
  -3   5  12      361.83      379.92     26.65 o 
  -2   5  12      207.43      209.90     20.59 o 
  -1   5  12        0.15       12.63     12.98 o 
   0   5  12      182.20      191.99     19.21 o 
   1   5  12       24.91       16.18     12.46 o 
   2   5  12      102.44      113.60     17.39 o 
   3   5  12      125.71      131.17     16.87 o 
   4   5  12      584.21      609.98     22.02 o 
   5   5  12      210.21      249.31     15.74 o 
   6   5  12      150.19      151.74     14.07 o 
   7   5  12        3.47       10.41     13.15 o 
   8   5  12       48.79       64.52     13.96 o 
   9   5  12        3.02      -12.11     17.39 o 
  -5   6  12       11.30       -7.79     12.79 o 
  -4   6  12       85.77       81.16     19.47 o 
  -3   6  12      123.39      128.14     19.73 o 
  -2   6  12        2.89        5.88     15.31 o 
  -1   6  12      173.27      213.36     20.59 o 
   0   6  12      600.43      569.75     28.81 o 
   1   6  12      562.47      512.56     26.91 o 
   2   6  12        6.43        4.07     12.29 o 
   3   6  12      130.89      154.61     17.82 o 
   4   6  12        3.81       -9.53      9.58 o 
   5   6  12       24.86       22.66     11.10 o 
   6   6  12      168.32      170.43     15.16 o 
   7   6  12      251.50      262.45     17.95 o 
   8   6  12        0.77      -10.99     23.49 o 
   9   6  12        8.44       20.25     13.11 o 
  -4   7  12        7.71      -21.67     14.45 o 
  -3   7  12      262.51      278.51     23.79 o 
  -2   7  12     1007.98      918.26     37.38 o 
  -1   7  12      295.54      286.21     22.93 o 
   0   7  12      193.07      210.94     21.11 o 
   1   7  12        0.64      -20.90     13.93 o 
   2   7  12      181.62      178.41     19.47 o 
   3   7  12       34.21       46.46     16.18 o 
   4   7  12      139.30      163.35     20.59 o 
   5   7  12       11.83        1.19     10.55 o 
   6   7  12      109.31      132.17     13.97 o 
   7   7  12      147.22      135.52     14.23 o 
   8   7  12       14.53       17.53     11.81 o 
   9   7  12        9.18      -11.01     12.81 o 
  -4   8  12        4.64       -1.90     16.53 o 
  -3   8  12      158.74      166.12     21.80 o 
  -2   8  12       48.62       22.15     16.44 o 
  -1   8  12       23.77       32.19     15.05 o 
   0   8  12       29.86       35.21     16.87 o 
   1   8  12      507.02      519.56     28.81 o 
   2   8  12     1135.98     1089.40     40.75 o 
   3   8  12      129.89      129.26     18.69 o 
   4   8  12       21.22       46.46     17.30 o 
   5   8  12        0.38       -6.66     15.57 o 
   6   8  12       18.44       16.25     11.29 o 
   7   8  12      204.19      214.01     16.13 o 
   8   8  12        0.35      -16.09     19.90 o 
   9   8  12       25.39      -16.53     23.10 o 
  -3   9  12       24.16       47.15     18.43 o 
  -2   9  12        5.50       32.36     17.56 o 
  -1   9  12       29.74       55.72     18.95 o 
   0   9  12      217.54      252.56     24.23 o 
   1   9  12      307.50      297.81     24.92 o 
   2   9  12       73.33       66.71     18.26 o 
   3   9  12      181.46      168.98     21.72 o 
   4   9  12       30.95       17.13     17.13 o 
   5   9  12       16.64       16.87     15.92 o 
   6   9  12      194.40      253.42     27.51 o 
   7   9  12       46.71       57.45     21.72 o 
   8   9  12      123.79      148.21     27.08 o 
  -2  10  12       27.15       36.77     18.95 o 
  -1  10  12      105.81      141.03     21.46 o 
   0  10  12      468.78      461.34     28.98 o 
   1  10  12       36.82       10.56     17.30 o 
   2  10  12        3.24      -20.90     13.93 o 
   3  10  12      245.88      247.45     25.44 o 
   4  10  12       19.16       19.99     17.22 o 
   5  10  12       28.94       13.24     18.52 o 
   6  10  12       19.71       45.51     20.25 o 
   7  10  12       74.34       54.85     22.24 o 
   8  10  12       77.03      101.49     24.49 o 
  -1  11  12        1.56      -23.27     17.04 o 
   0  11  12        7.92       -7.79     17.22 o 
   1  11  12        1.11       -4.76     18.00 o 
   2  11  12       77.25       82.80     21.28 o 
   3  11  12       79.82       62.90     20.68 o 
   4  11  12        9.58       21.54     19.47 o 
   5  11  12      115.41      117.58     23.97 o 
   6  11  12       44.94       50.01     21.11 o 
   7  11  12      157.80      142.93     26.74 o 
   0  12  12       51.11       45.77     21.11 o 
   1  12  12        4.15       -5.10     16.79 o 
   2  12  12      166.01      189.05     25.96 o 
   3  12  12      136.08      165.00     24.05 o 
   4  12  12       23.05       43.35     19.99 o 
   5  12  12      379.10      463.67     36.43 o 
   6  12  12       36.87       62.21     23.79 o 
   3  13  12       11.09        9.69     21.11 o 
   4  13  12       32.35       16.18     21.72 o 
  -2  -5  13        1.67      -16.79     18.00 o 
  -1  -5  13        2.73        2.25     17.65 o 
   1  -5  13        0.18       12.37     21.46 o 
   2  -5  13       85.07       78.48     24.83 o 
   3  -5  13        3.39      -11.33     22.67 o 
  -3  -4  13        4.56      -19.64     16.27 o 
  -2  -4  13        6.29      -13.76     17.56 o 
  -1  -4  13       91.72       81.33     19.81 o 
   0  -4  13       78.53       54.30     14.06 o 
   1  -4  13       27.06       57.02     22.32 o 
   2  -4  13       37.39       18.60     21.80 o 
   3  -4  13       24.54       28.73     21.72 o 
   4  -4  13        3.46        8.83     23.19 o 
  -3  -3  13        0.79       17.48     18.86 o 
  -2  -3  13       81.20       77.70     20.16 o 
  -1  -3  13        6.46       21.37     16.96 o 
   0  -3  13        7.81       32.36     16.79 o 
   1  -3  13       22.02       20.37     12.10 o 
   2  -3  13        0.42       22.32     19.21 o 
   3  -3  13        2.58        8.13     19.64 o 
   4  -3  13        0.10        0.78     19.38 o 
   5  -3  13        1.54       13.06     23.62 o 
  -4  -2  13       33.55       14.02     17.74 o 
  -3  -2  13       30.51       24.40     16.79 o 
  -2  -2  13      273.74      268.48     25.09 o 
  -1  -2  13       24.70       41.44     16.53 o 
   0  -2  13       69.69       78.56     17.13 o 
   1  -2  13       16.87       23.05     25.83 o 
   2  -2  13        5.58        7.91     13.45 o 
   3  -2  13        0.93       -0.35     20.07 o 
   4  -2  13       26.69       14.97     21.37 o 
   5  -2  13        9.58       13.93     20.07 o 
   6  -2  13        1.94      -30.63     20.42 o 
  -4  -1  13      173.06      202.38     25.61 o 
  -3  -1  13        2.71      -16.18     17.04 o 
  -2  -1  13        3.80        1.38     15.92 o 
  -1  -1  13       94.93       78.13     17.04 o 
   0  -1  13       52.16       38.50     14.45 o 
   1  -1  13       52.43       46.56     16.05 o 
   2  -1  13       16.06        8.43     11.32 o 
   3  -1  13        6.29      -16.87     20.90 o 
   4  -1  13       51.19       60.91     22.41 o 
   5  -1  13       30.10       32.71     22.06 o 
   6  -1  13       39.85       58.14     24.66 o 
   7  -1  13        2.95        7.35     21.98 o 
  -4   0  13       37.70        5.62     18.60 o 
  -3   0  13       14.88       -8.74     16.35 o 
  -2   0  13       36.27       58.58     17.65 o 
  -1   0  13       74.47       73.28     17.65 o 
   0   0  13       97.39      120.01     18.43 o 
   1   0  13      356.14      353.00     18.75 o 
   2   0  13        3.29      -13.27     16.05 o 
   3   0  13       15.83        8.70     10.95 o 
   4   0  13       12.93       -8.48     16.96 o 
   5   0  13       35.05       16.27     20.42 o 
   6   0  13       37.99       27.51     22.32 o 
   7   0  13        4.89       16.18     23.10 o 
  -4   1  13      170.35      125.46     22.67 o 
  -3   1  13        0.27       13.41     17.56 o 
  -2   1  13       53.04       47.15     17.30 o 
  -1   1  13      123.12      122.17     18.34 o 
   0   1  13       36.41       44.47     15.92 o 
   1   1  13      155.21      162.92     19.29 o 
   2   1  13      119.01      117.04     13.33 o 
   3   1  13       10.95        1.44     11.04 o 
   4   1  13      253.78      233.14     16.26 o 
   5   1  13      177.17      158.08     22.67 o 
   6   1  13        4.06        5.19     18.69 o 
   7   1  13      126.09      160.76     25.52 o 
   8   1  13        1.75       17.65     21.89 o 
  -4   2  13        0.69      -16.87     17.48 o 
  -3   2  13       94.20      100.54     18.52 o 
  -2   2  13      119.54      102.18     17.30 o 
  -1   2  13       15.16        5.88     14.88 o 
   0   2  13       53.90       68.01     16.27 o 
   1   2  13      117.13      143.02     18.69 o 
   2   2  13       19.24       10.41     10.70 o 
   3   2  13       41.27       49.09     17.52 o 
   4   2  13       73.30       66.57     20.77 o 
   5   2  13      382.49      419.68     21.07 o 
   6   2  13      165.52      120.87     21.80 o 
   7   2  13       15.10       -0.69     19.99 o 
   8   2  13       17.24       -0.43     21.98 o 
  -4   3  13       48.15       71.21     20.33 o 
  -3   3  13      198.96      209.99     23.27 o 
  -2   3  13        1.25      -10.30     15.40 o 
  -1   3  13      335.62      357.77     25.78 o 
   0   3  13       29.78       40.49     15.66 o 
   1   3  13       77.98      106.77     16.27 o 
   2   3  13      105.63      100.19     17.22 o 
   3   3  13       29.36       32.15     12.00 o 
   4   3  13      135.62      120.85     14.21 o 
   5   3  13      327.80      307.94     18.36 o 
   6   3  13        1.87       -1.02     11.59 o 
   7   3  13        8.12       13.15     18.26 o 
   8   3  13        1.77       -5.71     21.28 o 
  -4   4  13       59.60       78.82     20.07 o 
  -3   4  13      231.73      248.23     22.84 o 
  -2   4  13       30.33       31.58     16.79 o 
  -1   4  13       37.61       43.00     16.35 o 
   0   4  13       23.35       29.24     14.36 o 
   1   4  13      169.94      157.73     18.26 o 
   2   4  13      503.31      475.96     27.86 o 
   3   4  13      618.17      635.30     22.91 o 
   4   4  13       48.66       43.92     11.68 o 
   5   4  13      125.56      107.74     13.71 o 
   6   4  13       23.48       53.25     20.33 o 
   7   4  13       11.75        7.04     12.68 o 
   8   4  13       16.91      -13.50     18.86 o 
  -4   5  13        3.89      -25.05     16.70 o 
  -3   5  13      149.00      135.67     20.16 o 
  -2   5  13       39.93       28.21     17.04 o 
  -1   5  13      134.66      131.43     19.81 o 
   0   5  13      278.47      255.07     22.41 o 
   1   5  13      570.41      570.09     29.85 o 
   2   5  13      189.68      186.37     20.85 o 
   3   5  13       48.16       50.53     15.57 o 
   4   5  13        0.45       -6.20     11.06 o 
   5   5  13      348.05      366.12     19.60 o 
   6   5  13       60.09       59.78     13.06 o 
   7   5  13       49.02       68.19     13.89 o 
   8   5  13       26.40       21.41     14.35 o 
  -4   6  13        7.25       19.21     18.95 o 
  -3   6  13       40.51       32.79     18.43 o 
  -2   6  13      134.70      132.29     19.38 o 
  -1   6  13       70.35       67.40     18.00 o 
   0   6  13       13.53        6.75     15.31 o 
   1   6  13       49.00       69.30     16.18 o 
   2   6  13       38.25       36.69     16.18 o 
   3   6  13       44.56       26.39     15.66 o 
   4   6  13       38.55       37.20     15.66 o 
   5   6  13       72.38      101.80     16.96 o 
   6   6  13       61.41       94.64     14.50 o 
   7   6  13       18.89       -1.01     12.52 o 
   8   6  13       11.28       -2.88     13.22 o 
  -3   7  13      166.21      180.23     22.84 o 
  -2   7  13      133.88       81.85     19.73 o 
  -1   7  13       52.77       25.61     15.66 o 
   0   7  13      361.14      340.12     26.56 o 
   2   7  13        6.19       -9.78     13.50 o 
   3   7  13        2.90        5.36     15.66 o 
   4   7  13      131.12      102.18     19.81 o 
   5   7  13       29.03        8.54     12.98 o 
   6   7  13      132.67      116.40     14.08 o 
   7   7  13       91.40       70.64     14.47 o 
   8   7  13        0.50       15.29     13.59 o 
  -3   8  13       92.75      125.02     21.80 o 
  -2   8  13      339.87      303.87     26.04 o 
  -1   8  13       87.31       74.24     18.95 o 
   0   8  13       96.05       58.23     17.48 o 
   1   8  13       92.25      123.03     19.55 o 
   2   8  13       16.55      -12.55     16.18 o 
   3   8  13      548.13      530.12     30.72 o 
   4   8  13      194.27      198.74     22.32 o 
   5   8  13      138.50      179.19     24.66 o 
   6   8  13       41.80       47.92     12.91 o 
   7   8  13        0.45       13.33     12.82 o 
   8   8  13        1.73       15.77     13.20 o 
  -2   9  13       20.94       18.78     17.04 o 
  -1   9  13        3.61       15.75     16.87 o 
   0   9  13      145.38      146.22     22.41 o 
   1   9  13        2.58       -8.39     14.88 o 
   2   9  13       62.39      120.70     21.28 o 
   3   9  13        0.55       -7.01     16.87 o 
   4   9  13       11.27       10.30     16.01 o 
   5   9  13       73.00       82.97     21.54 o 
   6   9  13        6.92      -14.97     17.22 o 
   7   9  13       61.56       50.44     22.58 o 
  -1  10  13       91.72      108.84     21.89 o 
   0  10  13       21.04       22.15     18.78 o 
   1  10  13        9.46       -0.95     18.00 o 
   2  10  13       32.00       75.79     20.42 o 
   3  10  13      189.04      175.99     23.10 o 
   4  10  13      252.53      328.18     28.64 o 
   5  10  13        4.98        4.15     18.86 o 
   6  10  13      146.36      146.83     23.97 o 
   7  10  13        2.16        8.57     19.38 o 
   0  11  13       19.90       22.41     19.64 o 
   1  11  13      283.15      345.22     29.85 o 
   2  11  13       21.00       27.69     19.47 o 
   3  11  13       23.33       59.18     21.54 o 
   4  11  13       15.74       -7.87     17.30 o 
   5  11  13       66.94       85.57     22.41 o 
   6  11  13       35.71       59.79     21.11 o 
   2  12  13       13.30       -2.68     20.77 o 
   3  12  13       13.35       15.14     20.77 o 
   4  12  13        0.08       11.94     21.54 o 
   1  -4  14        5.49        1.56     23.36 o 
  -1  -3  14       21.60       28.12     19.47 o 
   0  -3  14       18.50       -1.47     17.65 o 
   1  -3  14        4.93        7.79     22.32 o 
   2  -3  14        4.28        7.61     20.77 o 
   3  -3  14       25.65       29.50     24.05 o 
  -2  -2  14        1.02        1.30     18.26 o 
  -1  -2  14        5.68       20.42     17.91 o 
   0  -2  14        2.51      -13.32     16.61 o 
   1  -2  14      115.52      148.99     16.37 o 
   2  -2  14       46.61       54.68     23.36 o 
   3  -2  14        0.65        5.36     21.98 o 
   4  -2  14       59.93       35.65     22.41 o 
   5  -2  14       45.12       39.97     24.92 o 
  -3  -1  14        0.89        8.05     18.86 o 
  -2  -1  14       49.98       23.10     19.03 o 
  -1  -1  14       21.19       23.97     18.17 o 
   0  -1  14        2.97       -7.18     14.80 o 
   1  -1  14        0.36        7.12     15.53 o 
   2  -1  14       39.97       25.48     13.20 o 
   3  -1  14        0.48      -31.15     20.77 o 
   4  -1  14       57.38       54.77     21.80 o 
   5  -1  14        0.31      -12.46     21.02 o 
  -3   0  14       42.68       18.60     17.82 o 
  -2   0  14        3.66       17.65     18.00 o 
  -1   0  14        5.49       14.71     16.35 o 
   0   0  14       94.43       82.11     17.56 o 
   1   0  14        1.01        4.59     15.92 o 
   2   0  14       22.46       43.73     14.80 o 
   3   0  14       52.03       42.29     13.52 o 
   4   0  14        2.92       10.30     19.73 o 
   5   0  14       15.66       33.14     21.63 o 
   6   0  14        1.98       22.67     21.80 o 
  -3   1  14        0.21       -6.75     16.70 o 
  -2   1  14       87.80      117.50     21.11 o 
  -1   1  14        2.99        5.28     16.53 o 
   0   1  14       19.32       13.06     16.35 o 
   1   1  14      475.10      414.01     26.99 o 
   2   1  14        1.30       13.49     16.05 o 
   3   1  14       21.74       27.62     12.78 o 
   4   1  14       54.43       49.37     19.29 o 
   5   1  14       66.02       33.40     22.50 o 
   6   1  14      151.26      100.28     25.26 o 
  -3   2  14       25.96        8.74     18.78 o 
  -2   2  14       19.28       31.67     16.44 o 
  -1   2  14       24.31       33.40     17.56 o 
   0   2  14        5.94        9.95     16.09 o 
   1   2  14        5.09       -0.09     15.49 o 
   2   2  14       23.90       30.80     15.05 o 
   3   2  14       87.13       93.72     20.55 o 
   4   2  14       35.22       34.51     12.50 o 
   5   2  14      204.41      225.85     18.02 o 
   6   2  14        0.57        2.08     18.95 o 
   7   2  14       22.57       18.34     21.20 o 
  -3   3  14       39.77       44.73     18.34 o 
  -2   3  14       70.29      115.94     20.68 o 
  -1   3  14       30.41       27.69     15.66 o 
   0   3  14      121.05      107.98     18.26 o 
   1   3  14      190.85      203.59     21.89 o 
   2   3  14       12.84       -7.61     14.62 o 
   3   3  14       13.26        5.94     11.65 o 
   4   3  14      109.26       92.94     14.70 o 
   5   3  14      114.66      113.31     14.82 o 
   6   3  14       16.21       31.65     17.52 o 
   7   3  14        0.45       -2.42     19.47 o 
  -3   4  14       53.34       68.09     19.29 o 
  -2   4  14       68.03       86.00     20.33 o 
  -1   4  14       62.64       48.63     16.70 o 
   0   4  14       15.29       30.63     16.96 o 
   1   4  14      325.45      340.46     26.74 o 
   2   4  14       10.71       -0.43     14.36 o 
   3   4  14       56.37       82.80     18.69 o 
   4   4  14       52.31       41.25     12.62 o 
   5   4  14       68.04       70.85     13.70 o 
   6   4  14       17.44       31.05     14.36 o 
   7   4  14       42.17       37.51     14.37 o 
  -3   5  14        4.66        7.79     19.29 o 
  -2   5  14        5.12       31.67     17.04 o 
  -1   5  14      142.96       99.15     20.25 o 
   0   5  14        4.19       15.05     16.53 o 
   1   5  14      589.31      513.94     29.07 o 
   2   5  14        3.09       11.94     16.79 o 
   3   5  14        2.09       -3.37     16.01 o 
   4   5  14        4.50       15.81     12.65 o 
   5   5  14       41.30       54.92     13.54 o 
   6   5  14        1.19        3.23     12.91 o 
   7   5  14       25.42       10.25     13.34 o 
  -2   6  14       52.23      105.47     21.28 o 
  -1   6  14       49.67       71.99     18.00 o 
   0   6  14       15.00       -4.67     14.62 o 
   1   6  14      141.53      150.81     21.46 o 
   2   6  14        7.92       36.08     17.56 o 
   3   6  14      124.13      144.84     20.25 o 
   4   6  14       64.75       59.35     18.78 o 
   5   6  14        6.00       26.20     14.62 o 
   6   6  14        0.11      -15.38     12.06 o 
   7   6  14        1.82       -1.98     13.10 o 
  -2   7  14       31.05       37.64     17.91 o 
  -1   7  14       15.26       20.07     16.44 o 
   0   7  14       60.00       45.77     17.22 o 
   1   7  14      116.15      109.02     20.85 o 
   2   7  14      345.78      277.22     25.96 o 
   3   7  14       48.79       45.51     18.60 o 
   4   7  14       40.24       42.83     18.43 o 
   5   7  14       48.07       55.29     19.99 o 
   6   7  14       14.06       10.09     12.98 o 
   7   7  14        0.29        3.41     13.69 o 
  -1   8  14        1.35      -12.03     17.74 o 
   0   8  14       14.52       20.68     17.48 o 
   1   8  14        8.91       17.56     18.86 o 
   2   8  14       13.48       -9.26     17.22 o 
   3   8  14        1.83      -23.49     15.66 o 
   4   8  14      116.53       82.02     19.99 o 
   5   8  14       76.44       51.65     19.38 o 
   6   8  14        4.52       11.85     19.47 o 
   7   8  14        0.33      -13.92     21.15 o 
   0   9  14      160.84      184.38     24.83 o 
   1   9  14       49.84       41.96     19.64 o 
   2   9  14       76.45       76.40     19.47 o 
   3   9  14      157.35      199.61     25.18 o 
   4   9  14        6.34        0.43     18.08 o 
   5   9  14        6.00       16.53     19.73 o 
   6   9  14        4.97        3.20     20.07 o 
   1  10  14       18.22       41.27     20.85 o 
   2  10  14        7.26       13.76     18.26 o 
   3  10  14       21.33       34.35     18.95 o 
   4  10  14       17.20       26.56     20.94 o 
   5  10  14        0.00       18.86     20.59 o 
   0  -1  15        6.59       18.60     17.04 o 
   1  -1  15       27.56       19.55     19.03 o 
   2  -1  15      186.72      205.78     33.18 o 
   3  -1  15        0.99        0.95     23.45 o 
  -1   0  15       83.33       66.62     19.64 o 
   0   0  15       21.16       25.96     18.52 o 
   1   0  15       41.83       55.37     19.73 o 
   2   0  15       14.84        3.02     14.09 o 
   3   0  15        0.09      -26.09     17.39 o 
   4   0  15       14.23       51.91     22.84 o 
  -1   1  15       60.15       54.51     19.81 o 
   0   1  15       76.99       72.07     18.95 o 
   1   1  15       24.20        9.17     18.08 o 
   2   1  15       27.02       23.27     18.43 o 
   3   1  15      109.22      131.69     16.05 o 
   4   1  15        1.20        0.87     20.25 o 
  -1   2  15       81.79      101.06     20.16 o 
   0   2  15       20.64        5.36     17.91 o 
   1   2  15       16.66       19.38     16.61 o 
   2   2  15        4.70       -1.38     16.79 o 
   3   2  15      285.64      241.05     28.03 o 
   4   2  15       29.70       45.91     14.33 o 
   5   2  15        8.08       -1.47     20.25 o 
  -1   3  15        2.19       -8.65     15.75 o 
   0   3  15       39.26       38.59     19.47 o 
   1   3  15      126.10      122.26     21.28 o 
   2   3  15      135.44      147.87     21.89 o 
   3   3  15       25.78       37.54     22.11 o 
   4   3  15       22.16       18.59     28.73 o 
   5   3  15        3.82       16.03     13.69 o 
   6   3  15       16.98       14.71     20.33 o 
  -1   4  15        2.84       11.07     18.34 o 
   0   4  15       13.54       17.39     18.26 o 
   1   4  15       32.25       37.55     16.96 o 
   2   4  15        1.27       16.09     16.44 o 
   3   4  15        1.75       13.84     16.01 o 
   4   4  15       13.62       13.43     12.43 o 
   5   4  15       69.85       87.49     15.63 o 
   6   4  15       55.08       70.06     16.04 o 
  -1   5  15      132.35      134.11     22.93 o 
   0   5  15        4.25       -8.31     18.00 o 
   1   5  15      131.22       98.12     21.02 o 
   2   5  15       62.71       36.60     17.65 o 
   3   5  15       52.94       56.24     19.90 o 
   4   5  15       22.39       49.66     19.47 o 
   5   5  15        0.02      -18.74     25.65 o 
   6   5  15       27.33       19.93     13.95 o 
  -1   6  15       83.50      111.61     22.58 o 
   0   6  15        0.70       -8.83     17.91 o 
   1   6  15       15.65        3.20     16.79 o 
   2   6  15        1.66      -17.04     17.48 o 
   3   6  15       50.56       44.13     19.21 o 
   4   6  15        5.27        1.64     17.30 o 
   5   6  15        5.15        6.90     13.70 o 
   6   6  15      109.54      130.35     17.80 o 
   0   7  15        9.66       32.19     19.90 o 
   1   7  15      363.60      336.31     27.34 o 
   2   7  15      152.47      135.67     23.10 o 
   3   7  15       22.09       15.75     17.30 o 
   4   7  15        6.52      -11.59     17.91 o 
   5   7  15        9.23       13.15     18.95 o 
   1   8  15       13.80       36.08     20.85 o 
   2   8  15        4.48       -2.68     18.52 o 
   3   8  15      154.86      143.19     23.19 o 
   4   8  15       49.55       70.86     20.16 o 
   5   8  15        0.35        7.53     19.99 o 
   3   9  15        6.11       25.26     20.25 o 
   2   3  16       68.93       83.67     19.99 o 
   2   4  16       22.36       15.83     19.90 o 
   3   4  16        0.06       18.78     19.21 o 
   2   5  16        0.57      -26.99     18.00 o 
                                                 
